# Supplementary material for: FGFR2 overexpression and compromised survival in diffuse-type gastric cancer in a large central European cohort
Source: PLoS One. 2022 Feb 15;17(2):e0264011. doi: 10.1371/journal.pone.0264011 (PMC8846517; doi:10.1371/journal.pone.0264011)
Supplement: S1 Table — (XLSX) [file pone.0264011.s001.xlsx]

## Sheet: S1 Table
S1 Table. Primary data of FGFR2 immunohistochemistry, CISH and clinicopathological patient characteristics
FGFR2_Case_ID	Gender	AgeGroup_68	survival_months	death	death_tumor	LocalizationGroup	Lauren	T_1234	N_0123	Nplus	M	Stage8_1234	L	V	G_Group	R_Group	MSI_Status	EBV_Status	HP_Status	MET_Status	HER2_Status_WS_VW	PDL1_Tumor_mem_posneg_gt2	PD1_in_TIL	VISTA_Tum_Pct_PosNeg	FGFR2_Homogeneity	FGFR2_Loc	FGFR2_Non_Tumor	FGFR2_Loc_Cyt	FGFR2_Loc_Nuc	FGFR2_Loc_Mem	FGFR2_Apoptosis	FGFR2_Global_HScore0_Pct	FGFR2_Global_HScore1_Pct	FGFR2_Global_HScore2_Pct	FGFR2_Global_HScore3_Pct	FGFR2_Global_HScore	FGFR2_CISH_FGFR2_Count	FGFR2_CISH_Centromer_Count	FGFR2_CISH_FGFR2_Average	FGFR2_CISH_Centromer_Average	FGFR2_CISH_Ratio_FGFR2_to_Centromer	FGFR2_CISH_Artifact	FGFR2_CISH_Cluster	FGFR2_CISH_posneg	FGFR2_CISH_Polysomia_posneg
1	Male	< 68	2.98973	dead	dead of tumor	Distal stomach	Diffuse	T4a / T4b	N3(a/b)	N1 / N2 / N3/a/b	M0	IIIA / IIIB / IIIC	L1	V0	G3 / G4	R1/R2	MSS	negative		cMet negative	positive	Positive (IRS > 2)	Present	negative	0	3	0	yes	no	yes		99	0	0	1	3	78	63	3.9	3.15	1.24	0	1	0	0
2	Male	< 68	6.6694	dead	alive, or dead of other cause	Distal stomach	Diffuse	T2	N3(a/b)	N1 / N2 / N3/a/b	M0	IIIA / IIIB / IIIC	L1	V0	G3 / G4	R0	MSS	negative	negative	cMet negative	negative	Negative (IRS <= 2)	Not present	negative	1		1	no	no	no		100	0	0	0	0
3	Male	< 68	19.4497	alive	alive, or dead of other cause	Distal stomach	Intestinal	T2	N2	N1 / N2 / N3/a/b	M0	IIA / IIB	L1	V0	G3 / G4	R0	MSS	negative		cMet negative	negative	Positive (IRS > 2)	Not present	negative	0	2	1	yes	no	yes		97	3	0	0	3
4	Male	>= 68	0.0985626	dead	dead of tumor	Distal stomach	Intestinal	T2	N3(a/b)	N1 / N2 / N3/a/b	M0	IIIA / IIIB / IIIC	L1	V0	G3 / G4	R0	MSS	negative	negative	cMet negative	negative	Negative (IRS <= 2)	Not present	negative	0	2	2	yes	no	yes	A	85	10	5	0	20
5	Male	< 68	16.5257	dead	dead of tumor	Distal stomach	Diffuse	T3	N3(a/b)	N1 / N2 / N3/a/b	M0	IIIA / IIIB / IIIC	L1	V0	G3 / G4	R0	MSS	negative	negative	cMet negative	negative	Negative (IRS <= 2)	Present		1		1	no	no	no	A	100	0	0	0	0
6	Male	< 68	11.1047	dead	dead of tumor	Distal stomach	Mixed	T4a / T4b	N3(a/b)	N1 / N2 / N3/a/b	M0				G3 / G4	R0	MSS	negative	negative	cMet negative	negative	Negative (IRS <= 2)	Present	negative	0	2	1	no	no	yes		95	5	0	0	5
7	Male	< 68	5.48665	dead	alive, or dead of other cause	Distal stomach	Diffuse	T1a / T1b	N0	N0	M0	IA / IB	L0	V0	G3 / G4	R0	MSS	negative	negative	cMet negative	negative	Negative (IRS <= 2)	Present	negative	1		1	no	no	no		100	0	0	0	0
8	Female	>= 68	20.1396	dead	dead of tumor		Intestinal	T4a / T4b			M0				G1 / G2		MSS	negative		cMet negative		Negative (IRS <= 2)	Not present	negative	0	2	1	yes	no	yes		95	3	1	1	8
9	Female	>= 68	24.7721	dead	dead of tumor	Distal stomach	Diffuse	T3	N2	N1 / N2 / N3/a/b	M0	IIIA / IIIB / IIIC	L1	V0	G3 / G4	R0	MSS	negative		cMet negative	negative	Negative (IRS <= 2)	Not present	negative	1		0	no	no	no		100	0	0	0	0
10	Male	< 68	22.768	dead	dead of tumor	Distal stomach	Diffuse	T3	N2	N1 / N2 / N3/a/b	M0	IIIA / IIIB / IIIC	L1	V0	G3 / G4	R0	MSS	negative	negative	cMet negative	negative	Negative (IRS <= 2)	Not present	negative	1		1	no	no	no		100	0	0	0	0
11	Female	>= 68	41.922	dead	dead of tumor	Distal stomach	Diffuse	T3	N2	N1 / N2 / N3/a/b	M0	IIIA / IIIB / IIIC	L0	V0	G3 / G4	R0	MSS	negative	negative	cMet negative	negative				1		1	no	no	no		100	0	0	0	0
12	Male	>= 68	17.7413	dead	alive, or dead of other cause	Distal stomach	Diffuse	T3	N2	N1 / N2 / N3/a/b	M0	IIIA / IIIB / IIIC	L0	V0	G3 / G4	R0	MSS	negative	negative	cMet negative	negative	Negative (IRS <= 2)	Not present	negative	0	2	2	yes	no	no		80	20	0	0	20
13	Male	>= 68	0.854209	dead	dead of tumor		Intestinal		N1	N1 / N2 / N3/a/b	M0				G1 / G2		MSS	negative		cMet negative		Negative (IRS <= 2)	Not present	negative	0	2	2	yes	yes	no	A	20	40	40	0	120
14	Male	< 68				Distal stomach	Intestinal	T4a / T4b	N1	N1 / N2 / N3/a/b	M0	IIIA / IIIB / IIIC	L0	V0	G1 / G2	R0	MSS	negative	negative	cMet negative	negative	Positive (IRS > 2)	Present	negative	1		1	no	no	no		100	0	0	0	0
15	Male	< 68	50.2669	dead	dead of tumor	Distal stomach	Intestinal	T3	N0	N0	M0	IIA / IIB	L1	V0	G3 / G4	R0	MSI	negative	positive	cMet negative	negative	Negative (IRS <= 2)	Present	negative	1		1	no	no	no		100	0	0	0	0
16	Male	< 68	7.65503	dead	dead of tumor	Distal stomach	Intestinal	T4a / T4b	N3(a/b)	N1 / N2 / N3/a/b	M1	IV			G1 / G2	R0	MSS	negative	positive	cMet negative	negative	Negative (IRS <= 2)	Not present	negative	1		1	no	no	no	A	100	0	0	0	0
17	Male	< 68	8.08214	dead	alive, or dead of other cause	Distal stomach	Diffuse	T4a / T4b	N3(a/b)		M1	IV			G3 / G4	R1/R2	MSS	negative		cMet positive		Negative (IRS <= 2)	Present	negative	1		2	no	no	no		100	0	0	0	0
18	Male	< 68	123.499	dead	dead of tumor	Distal stomach	Intestinal	T1a / T1b	N0	N0	M0	IA / IB	L0	V0	G1 / G2	R0	MSS	negative	negative	cMet negative	negative	Negative (IRS <= 2)	Not present	negative	1		0	no	no	no		100	0	0	0	0
19	Male	>= 68	65.347	alive	alive, or dead of other cause	Distal stomach	Intestinal	T1a / T1b	N0	N0	M0	IA / IB	L0	V0	G1 / G2	R0	MSS	negative	negative	cMet negative	negative	Negative (IRS <= 2)	Present	negative	1		1	no	no	no		100	0	0	0	0
20	Male	< 68	13.5688	dead	dead of tumor	Proximal stomach	Mixed	T3	N2	N1 / N2 / N3/a/b	M0	IIIA / IIIB / IIIC	L0	V0	G3 / G4	R0	MSS	negative	negative	cMet negative	negative	Negative (IRS <= 2)	Not present	positive	0	3	1	yes	no	yes		98	0	1	1	5
21	Male	< 68	11.6304	dead	dead of tumor	Distal stomach	Intestinal	T3	N3(a/b)	N1 / N2 / N3/a/b	M0	IIIA / IIIB / IIIC	L1	V0	G3 / G4	R0	MSS	negative	negative	cMet negative	negative	Negative (IRS <= 2)	Present	negative	0	1	1	yes	no	yes		98	0	1	1	5
22	Female	>= 68	9.16632	dead	dead of tumor	Distal stomach	Intestinal	T3	N3(a/b)	N1 / N2 / N3/a/b	M0	IIIA / IIIB / IIIC	L1	V0	G3 / G4	R0	MSS	negative	negative	cMet negative	positive	Negative (IRS <= 2)	Present	negative	0	2	2	yes	no	no	A	80	20	0	0	20
23	Male	< 68	64.1643	alive	alive, or dead of other cause	Distal stomach	Intestinal	T1a / T1b	N0	N0	M0	IA / IB	L0	V0	G1 / G2	R0			negative	cMet negative	positive	Negative (IRS <= 2)	Not present	negative	0	3	1	yes	no	no		90	10	0	0	10
24	Male	< 68	15.4743	dead	dead of tumor	Proximal stomach	Intestinal	T3	N0	N0	M0	IIA / IIB	L1	V0	G3 / G4	R0	MSS	negative	negative	cMet negative	negative	Negative (IRS <= 2)	Not present	negative	0	2	0	yes	no	yes		97	0	1	2	8	45	43	2.25	2.15	1.04651	1	0	0	0
25	Male	>= 68	2.89117	dead		Proximal stomach	Mixed	T4a / T4b	N3(a/b)	N1 / N2 / N3/a/b	M1	IV	L0	V0	G3 / G4	R1/R2	MSS	negative	negative	cMet negative	negative	Negative (IRS <= 2)	Present	negative	0	2	1	yes	no	yes		93	5	2	0	9	366	38	18.3	1.9	9.63158	0	1	1	1
26	Male	< 68	135.326	dead	alive, or dead of other cause	Distal stomach	Unklassifiziert	T3	N0	N0	M0	IIA / IIB	L0	V0	G3 / G4	R0	MSI	negative	negative	cMet negative	negative	Positive (IRS > 2)	Present	negative	1		1	no	no	no		100	0	0	0	0
27	Female	>= 68	12.5832	dead	dead of tumor	Proximal stomach	Intestinal	T4a / T4b	N3(a/b)	N1 / N2 / N3/a/b	M0	IIIA / IIIB / IIIC			G1 / G2	R0	MSI	negative		cMet negative	negative	Negative (IRS <= 2)	Not present	negative	1		0	no	no	no		100	0	0	0	0
28	Male	>= 68	15.3758	dead	dead of tumor	Distal stomach	Intestinal	T3	N3(a/b)	N1 / N2 / N3/a/b	M0	IIIA / IIIB / IIIC	L1	V0	G3 / G4	R0	MSS	negative	negative	cMet negative	positive	Negative (IRS <= 2)	Present	negative	1		0	no	no	no		100	0	0	0	0
29	Female	< 68	8.80493	dead	dead of tumor	Distal stomach	Diffuse	T4a / T4b	N3(a/b)	N1 / N2 / N3/a/b	M1	IV	L1	V1	G3 / G4	R1/R2	MSS	negative	negative	cMet negative	negative	Positive (IRS > 2)	Not present	negative	1		2	no	no	no		100	0	0	0	0
30	Male	>= 68	58.4805	dead	dead of tumor	Distal stomach	Intestinal	T3	N1	N1 / N2 / N3/a/b	M0	IIA / IIB	L0	V0	G3 / G4	R0	MSS	positive	negative	cMet negative	negative	Positive (IRS > 2)	Not present	negative	0	2	1	yes	no	yes		99	0	0	1	3
31	Male	>= 68	59.9589	alive	alive, or dead of other cause	Proximal stomach	Intestinal	T3	N1	N1 / N2 / N3/a/b	M0	IIA / IIB	L0	V0	G1 / G2	R0	MSS	negative		cMet negative	positive	Positive (IRS > 2)	Present	negative	1		0	no	no	no		100	0	0	0	0
32	Male	>= 68	49.8398	dead	dead of tumor	Distal stomach	Intestinal	T1a / T1b	N0	N0	M0	IA / IB	L0	V0	G1 / G2	R0	MSS	negative	positive	cMet negative	negative	Negative (IRS <= 2)	Not present	negative	1		0	no	no	no		100	0	0	0	0
33	Male	< 68	12.1232	dead	dead of tumor	Proximal stomach	Intestinal	T4a / T4b	N3(a/b)	N1 / N2 / N3/a/b	M0	IIIA / IIIB / IIIC	L1	V0	G3 / G4	R0	MSS	negative	negative	cMet negative	negative	Negative (IRS <= 2)	Present	negative	0	2	1	no	yes	no		90	10	0	0	10
34	Male	< 68	1.28131	dead	dead of tumor	Proximal stomach	Unklassifiziert	T3	N3(a/b)	N1 / N2 / N3/a/b	M0	IIIA / IIIB / IIIC	L1	V1	G3 / G4	R0	MSS	negative	negative	cMet negative	negative		Present	negative	0	2	1	yes	no	yes		98	0	1	1	5
35	Male	>= 68	0.164271	dead	dead of tumor	Distal stomach	Intestinal	T4a / T4b	N3(a/b)	N1 / N2 / N3/a/b	M0	IIIA / IIIB / IIIC	L0	V0	G1 / G2	R0	MSS	negative	negative	cMet negative	negative	Negative (IRS <= 2)	Not present	negative	0	2	1	no	yes	yes	A	98	2	0	0	2
36	Female	>= 68	47.9671	dead	alive, or dead of other cause	Distal stomach	Intestinal	T4a / T4b	N1	N1 / N2 / N3/a/b	M0	IIIA / IIIB / IIIC	L0	V0	G1 / G2	R0	MSS	negative	negative	cMet negative	negative	Positive (IRS > 2)	Present	negative	0	2	1	yes	no	yes		95	1	2	2	11
37	Female	>= 68	0.295688	dead	dead of tumor	Distal stomach	Unklassifiziert	T4a / T4b	N3(a/b)	N1 / N2 / N3/a/b	M1	IV	L0	V0	G3 / G4	R1/R2	MSS	negative	positive	cMet negative	negative	Negative (IRS <= 2)	Not present	negative	0	2	2	yes	yes	no		40	30	30	0	90
38	Male	< 68	55.8522	alive	alive, or dead of other cause	Proximal stomach	Intestinal	T3	N2	N1 / N2 / N3/a/b	M0	IIIA / IIIB / IIIC	L0	V0	G1 / G2	R0	MSS	negative	negative	cMet negative	negative	Negative (IRS <= 2)	Not present	negative	1	2	0	yes	yes	yes		0	0	100	0	200	70	42	3.5	2.1	1.66667	1	0	0	0
39	Male	>= 68	6.53799	dead	dead of tumor	Distal stomach	Unklassifiziert	T3	N3(a/b)	N1 / N2 / N3/a/b	M1	IV	L0	V0	G3 / G4	R0	MSS	negative	negative	cMet negative	negative	Positive (IRS > 2)	Present	negative	1		1	no	no	no		100	0	0	0	0
40	Female	< 68	8.1807	dead		Distal stomach	Intestinal	T4a / T4b	N1	N1 / N2 / N3/a/b	M0	IIIA / IIIB / IIIC	L0	V0	G3 / G4	R0	MSS	negative	negative	cMet negative	negative	Positive (IRS > 2)	Not present	negative	0	2	0	yes	no	yes		95	5	0	0	5
41	Male	>= 68	14.653	dead	dead of tumor	Distal stomach	Intestinal	T1a / T1b	N0	N0	M0	IA / IB	L0	V0	G1 / G2	R0	MSS	negative	negative	cMet negative	negative				0	3	0	yes	no	yes		93	1	1	5	18	53	31	2.65	1.55	1.70968	0	1	0	0
42	Male	< 68	27.0719	dead	dead of tumor	Distal stomach	Intestinal	T2	N0	N0	M0	IA / IB			G3 / G4	R0	MSS	negative	negative	cMet negative	negative	Negative (IRS <= 2)	Present	negative	0	3	0	no	no	yes		99	0	0	1	3
43	Male	< 68	34.3984	dead	dead of tumor	Distal stomach	Diffuse	T4a / T4b	N2	N1 / N2 / N3/a/b	M1	IV	L0	V0	G3 / G4	R0		negative	negative	cMet negative	negative	Negative (IRS <= 2)	Not present		1		1	no	no	no		100	0	0	0	0
44	Male	< 68	2.98973	dead	dead of tumor	Distal stomach	Diffuse	T4a / T4b	N2	N1 / N2 / N3/a/b	M1	IV	L0	V0	G3 / G4	R1/R2	MSS	positive		cMet positive	negative	Negative (IRS <= 2)	Not present	negative	0	2	0	no	no	yes		99	0	0	1	3	279	55	13.95	2.75	5.07	0	1	1	1
45	Male	>= 68	5.32238	dead	dead of tumor	Distal stomach	Diffuse	T4a / T4b	N3(a/b)	N1 / N2 / N3/a/b	M0	IIIA / IIIB / IIIC			G3 / G4	R0	MSS	negative	negative	cMet negative	negative	Negative (IRS <= 2)	Present	negative	1		1	no	no	no		100	0	0	0	0
46	Male	< 68	108.977	dead		Distal stomach	Intestinal	T2	N1	N1 / N2 / N3/a/b	M0	IIA / IIB	L0	V0	G1 / G2	R0	MSS	negative	negative	cMet negative	positive	Positive (IRS > 2)	Present	positive	1		1	no	no	no		100	0	0	0	0
47	Male	< 68	22.2423	dead	dead of tumor	Distal stomach	Diffuse	T4a / T4b	N3(a/b)	N1 / N2 / N3/a/b	M0	IIIA / IIIB / IIIC	L1	V0	G3 / G4	R0	MSS	negative	positive	cMet negative	negative	Negative (IRS <= 2)	Present	negative	1		0	no	no	no		100	0	0	0	0
48	Male	< 68	29.4702	dead	dead of tumor	Proximal stomach	Diffuse	T3	N2	N1 / N2 / N3/a/b	M0	IIIA / IIIB / IIIC	L0	V0	G3 / G4	R0	MSS	negative	negative	cMet negative	negative	Negative (IRS <= 2)	Present	negative	1		1	no	no	no		100	0	0	0	0
49	Male	>= 68	9.69199	dead	alive, or dead of other cause	Distal stomach	Intestinal	T3	N2	N1 / N2 / N3/a/b	M1	IV	L1	V0	G1 / G2	R0	MSS	negative	positive	cMet positive	negative	Negative (IRS <= 2)	Present	negative	0	2	1	no	no	yes		97	0	1	2	8
50	Male	< 68	12.6817	dead	dead of tumor	Proximal stomach	Intestinal	T4a / T4b	N2	N1 / N2 / N3/a/b	M0	IIIA / IIIB / IIIC	L1	V0	G3 / G4	R0	MSS	negative	negative	cMet negative	negative	Negative (IRS <= 2)	Present	negative	0	2	1	yes	no	yes		98	0	2	0	4
51	Male	>= 68	17.2813	dead	dead of tumor	Distal stomach	Intestinal	T4a / T4b	N2	N1 / N2 / N3/a/b	M1	IV	L1	V0	G3 / G4	R0	MSS	negative		cMet negative	negative	Negative (IRS <= 2)	Not present	negative	0	2	0	no	yes	yes	A	85	5	5	5	30
52	Female	>= 68	2.85832	dead	alive, or dead of other cause	Distal stomach	Intestinal	T1a / T1b	N0	N0	M0	IA / IB	L0	V0	G1 / G2	R0	MSS	negative	positive	cMet negative	negative	Negative (IRS <= 2)	Present	negative	1		1	no	no	no	A	100	0	0	0	0
53	Male	< 68	15.6386	dead	dead of tumor	Distal stomach	Intestinal	T4a / T4b	N2	N1 / N2 / N3/a/b	M0	IIIA / IIIB / IIIC	L1	V0	G1 / G2	R0	MSS	negative	negative	cMet negative	negative	Negative (IRS <= 2)	Present	negative	0	3	0	yes	no	yes		95	0	0	5	15	41	36	2.05	1.8	1.13889	0	0	0	0
54	Male	< 68	55.9507	dead	dead of tumor	Proximal stomach	Intestinal	T2	N3(a/b)	N1 / N2 / N3/a/b	M0	IIIA / IIIB / IIIC	L0	V0	G1 / G2	R0	MSS	negative	negative	cMet negative	negative	Negative (IRS <= 2)	Present	negative	0	2	1	yes	yes	no	A	98	0	1	1	5
55	Male	< 68	14.0616	dead	dead of tumor	Distal stomach	Diffuse	T3	N1	N1 / N2 / N3/a/b	M0	IIA / IIB	L0	V0	G3 / G4	R0	MSS	negative		cMet negative	negative	Negative (IRS <= 2)	Present	negative	1		0	no	no	no		100	0	0	0	0
56	Female	>= 68	78.7187	dead	alive, or dead of other cause	Distal stomach	Intestinal	T3	N2	N1 / N2 / N3/a/b	M0	IIIA / IIIB / IIIC	L0	V0	G3 / G4	R0	MSS	negative	positive	cMet negative	negative	Negative (IRS <= 2)	Not present	negative	0	3	2	yes	no	yes		82	15	2	1	22
57	Male	< 68	50.7598	alive	alive, or dead of other cause	Distal stomach	Intestinal	T1a / T1b	N0	N0	M0	IA / IB	L0	V0	G1 / G2	R0	MSS	negative	negative	cMet negative	negative	Negative (IRS <= 2)	Not present	negative	0	3	1	no	no	yes		90	0	5	5	25	152	73	3.8	1.825	2.08219	0	0	1	0
58	Female	>= 68	88.5421	dead	dead of tumor	Proximal stomach	Intestinal	T3	N0	N0	M0	IIA / IIB	L0	V0	G1 / G2	R0	MSS	negative	negative	cMet negative	negative	Negative (IRS <= 2)	Present	negative	1		1	no	no	no		100	0	0	0	0
59	Male	< 68	1.80698	dead	dead of tumor	Distal stomach	Intestinal	T4a / T4b	N3(a/b)	N1 / N2 / N3/a/b	M1	IV	L1	V0	G1 / G2	R0	MSS	negative	negative	cMet negative		Negative (IRS <= 2)	Not present	negative	1		0	no	no	no		100	0	0	0	0
60	Male	< 68	1.51129	dead	dead of tumor	Distal stomach	Diffuse	T4a / T4b	N3(a/b)	N1 / N2 / N3/a/b	M1	IV			G3 / G4	R0	MSS	negative	negative	cMet negative	negative	Negative (IRS <= 2)	Not present	negative	1		0	no	no	no		100	0	0	0	0
61	Female	>= 68	2.46407	dead	dead of tumor	Distal stomach	Diffuse	T4a / T4b	N3(a/b)	N1 / N2 / N3/a/b	M1	IV	L1	V0	G3 / G4	R0	MSS	negative		cMet positive	negative	Negative (IRS <= 2)	Not present	positive	0	3	0	yes	no	no	A	98	0	1	1	5	65	39	3.25	1.95	1.67	0	0	0	0
62	Male	< 68	30.2259	dead	dead of tumor	Proximal stomach	Intestinal	T3	N1	N1 / N2 / N3/a/b	M0	IIA / IIB	L0	V0	G1 / G2	R0	MSS	negative		cMet negative	negative	Negative (IRS <= 2)	Not present	positive	1		0	no	no	no		100	0	0	0	0
63	Female	< 68	3.81109	dead		Proximal stomach	Intestinal	T3	N3(a/b)	N1 / N2 / N3/a/b	M1	IV	L1	V0	G3 / G4	R0	MSS	negative	negative	cMet positive	negative	Negative (IRS <= 2)	Not present	negative	0	2	2	yes	no	yes		80	15	0	5	30	52	36	2.6	1.8	1.44444	0	0	0	0
64	Female	>= 68	4.53388	dead	dead of tumor	Distal stomach	Mixed	T4a / T4b	N3(a/b)	N1 / N2 / N3/a/b	M1	IV	L1	V1	G3 / G4	R0	MSI	negative	negative	cMet negative	negative	Negative (IRS <= 2)	Not present	negative	1		0	no	no	no	A	100	0	0	0	0
65	Male	< 68	4.04107	dead	dead of tumor	Proximal stomach	Mixed	T4a / T4b	N3(a/b)	N1 / N2 / N3/a/b	M0	IIIA / IIIB / IIIC	L0	V0	G3 / G4	R0	MSS	negative	negative	cMet positive	negative	Positive (IRS > 2)	Present	negative	0	2	1	yes	no	yes		90	9	1	0	11
66	Male	< 68	0.295688	alive	alive, or dead of other cause	Distal stomach	Intestinal	T2	N0	N0	M0	IA / IB	L0	V0	G3 / G4	R0	MSS	negative	negative	cMet negative	positive	Negative (IRS <= 2)	Not present	negative	0	3	1	yes	no	yes		90	10	0	0	10
67	Male	>= 68	3.71253	dead	dead of tumor	Proximal stomach	Intestinal	T4a / T4b	N3(a/b)	N1 / N2 / N3/a/b	M0	IIIA / IIIB / IIIC	L1	V0	G3 / G4	R0	MSS	negative	negative	cMet negative	negative	Positive (IRS > 2)	Present	negative	0	2	0	no	no	yes	A	97	1	1	1	6
68	Female	>= 68	39.2936	alive	alive, or dead of other cause	Distal stomach	Diffuse	T2	N0	N0	M0	IA / IB	L0	V0	G3 / G4	R0	MSS	negative	negative	cMet negative	negative	Negative (IRS <= 2)	Present	negative	1		1	no	no	no		100	0	0	0	0
69	Male	< 68	4.76386	dead	dead of tumor	Proximal stomach	Intestinal	T4a / T4b	N3(a/b)	N1 / N2 / N3/a/b	M0	IIIA / IIIB / IIIC	L1	V1	G3 / G4	R0	MSS	negative		cMet positive	negative	Negative (IRS <= 2)	Not present	positive	0	3	1	yes	no	yes		79	0	20	1	43	198	48	9.9	2.4	4.125	0	1	1	1
70	Female	>= 68	11.6304	dead	dead of tumor	Distal stomach	Diffuse	T4a / T4b	N3(a/b)	N1 / N2 / N3/a/b	M0	IIIA / IIIB / IIIC	L1	V0	G3 / G4	R0	MSS	negative		cMet negative	positive	Negative (IRS <= 2)	Present	negative	1		2	no	no	no		100	0	0	0	0
71	Male	>= 68	2.26694	dead	dead of tumor	Distal stomach	Intestinal	T4a / T4b	N3(a/b)	N1 / N2 / N3/a/b	M0	IIIA / IIIB / IIIC	L1	V1	G3 / G4	R0	MSS	negative		cMet negative	negative	Positive (IRS > 2)	Not present	negative	0	3	1	yes	no	no		99	0	1	0	2
72	Female	>= 68	45.1088	alive	alive, or dead of other cause	Distal stomach	Intestinal	T4a / T4b	N2	N1 / N2 / N3/a/b	M0	IIIA / IIIB / IIIC	L0	V0	G3 / G4	R0	MSI	negative	negative	cMet negative	negative	Positive (IRS > 2)	Not present	positive	1		2	no	no	no		100	0	0	0	0
73	Male	>= 68	127.409	alive	alive, or dead of other cause	Distal stomach	Mixed	T3	N2	N1 / N2 / N3/a/b	M0	IIIA / IIIB / IIIC	L1	V0	G3 / G4	R0	MSS	negative	negative	cMet negative	negative	Negative (IRS <= 2)	Not present	negative	1		1	no	no	no		100	0	0	0	0
74	Male	>= 68	12.7803	dead	dead of tumor	Proximal stomach	Intestinal	T3	N0	N0	M0	IIA / IIB	L0	V0	G3 / G4	R0	MSS	negative	negative	cMet positive	negative	Negative (IRS <= 2)	Not present	negative	0	1	2	yes	no	yes		84	10	4	2	24
75	Male	>= 68	0.229979	dead	dead of tumor	Distal stomach	Intestinal	T4a / T4b	N3(a/b)	N1 / N2 / N3/a/b	M0	IIIA / IIIB / IIIC	L1	V0	G3 / G4	R1/R2	MSI	negative	positive	cMet negative		Positive (IRS > 2)	Not present	negative	1		2	no	no	no		100	0	0	0	0
76	Female	< 68	10.2177	dead	dead of tumor	Distal stomach	Diffuse	T4a / T4b	N3(a/b)	N1 / N2 / N3/a/b	M1	IV	L1	V0	G3 / G4	R0	MSS	negative		cMet negative	negative	Negative (IRS <= 2)	Present	negative	1		1	no	no	no		100	0	0	0	0
77	Female	>= 68	57.4292	dead	alive, or dead of other cause	Distal stomach	Unklassifiziert	T4a / T4b	N0	N0	M0	IIA / IIB	L1	V0	G3 / G4	R0	MSI	negative	negative	cMet negative	negative	Positive (IRS > 2)	Present	negative	1		1	no	no	no		100	0	0	0	0
78	Male	< 68	13.9959	alive	alive, or dead of other cause	Distal stomach	Unklassifiziert	T3	N1	N1 / N2 / N3/a/b	M0	IIA / IIB	L0	V0	G3 / G4	R0	MSS	positive	negative	cMet negative	negative	Positive (IRS > 2)	Present	negative	0	2	0	no	yes	no		98	2	0	0	2
79	Male	>= 68	54.9979	dead	alive, or dead of other cause	Distal stomach	Intestinal	T1a / T1b	N0	N0	M0	IA / IB	L0	V0	G1 / G2	R0	MSS	negative	negative	cMet negative	positive	Positive (IRS > 2)	Present	negative	0	3	0	no	no	yes	A	98	0	0	2	6
80	Male	>= 68	22.4394	dead		Distal stomach	Diffuse	T3	N3(a/b)	N1 / N2 / N3/a/b	M0	IIIA / IIIB / IIIC	L1	V0	G3 / G4	R0	MSS	negative		cMet negative	negative	Negative (IRS <= 2)	Not present	negative	1		1	no	no	no		100	0	0	0	0
81	Male	< 68	74.5462	alive	alive, or dead of other cause	Distal stomach	Diffuse	T1a / T1b	N0	N0	M0	IA / IB	L0	V0	G3 / G4	R0	MSS	negative	negative	cMet negative	negative		999		1		1	no	no	no		100	0	0	0	0
82	Female	>= 68	0.558522	dead	alive, or dead of other cause	Distal stomach	Intestinal	T3	N3(a/b)	N1 / N2 / N3/a/b	M1	IV	L0	V1	G3 / G4	R0	MSS	negative		cMet negative	negative	Negative (IRS <= 2)	Present	negative	0	1	0	yes	yes	yes		95	1	3	1	10
83	Female	>= 68	22.2094	dead	dead of tumor	Distal stomach	Diffuse	T4a / T4b	N3(a/b)	N1 / N2 / N3/a/b	M0	IIIA / IIIB / IIIC	L1	V0	G3 / G4	R0	MSS	negative		cMet negative	negative	Negative (IRS <= 2)	Present	negative	1		0	no	no	no		100	0	0	0	0
84	Male	>= 68	54.538	dead	dead of tumor	Distal stomach	Intestinal	T2	N1	N1 / N2 / N3/a/b	M0	IIA / IIB	L0	V0	G1 / G2	R0	MSS	negative	positive	cMet negative	positive	Positive (IRS > 2)	Present	negative	1		0	no	no	no		100	0	0	0	0
85	Male	< 68	15.9014	dead		Distal stomach	Unklassifiziert	T4a / T4b	N1	N1 / N2 / N3/a/b	M1	IV	L0	V0	G3 / G4	R0	MSI	negative		cMet negative	negative	Positive (IRS > 2)	Not present	negative	1		2	no	no	no		100	0	0	0	0
86	Female	>= 68	8.80493	dead	dead of tumor	Distal stomach	Diffuse	T4a / T4b	N3(a/b)	N1 / N2 / N3/a/b	M0	IIIA / IIIB / IIIC	L1	V0	G3 / G4	R0	MSS	negative	negative	cMet negative	negative	Negative (IRS <= 2)	Present	negative	1		1	no	no	no		100	0	0	0	0
87	Female	>= 68	35.9754	dead	dead of tumor	Distal stomach	Diffuse	T3	N0	N0	M0	IIA / IIB			G3 / G4	R0	MSS	negative	negative	cMet negative	negative	Negative (IRS <= 2)	Not present	negative	1		0	no	no	no		100	0	0	0	0
88	Male	< 68	8.9692	dead	dead of tumor	Distal stomach	Intestinal	T2	N1	N1 / N2 / N3/a/b	M0	IIA / IIB	L1	V0	G3 / G4	R0	MSS	negative	negative	cMet negative	positive	Negative (IRS <= 2)	Not present	negative	1		1	no	no	no		100	0	0	0	0
89	Male	< 68	13.3717	dead	dead of tumor	Proximal stomach	Intestinal	T4a / T4b	N2	N1 / N2 / N3/a/b	M0	IIIA / IIIB / IIIC	L1	V1	G3 / G4	R0	MSS	negative		cMet negative	negative	Negative (IRS <= 2)	Not present	negative	0	3	1	yes	no	no	A	98	2	0	0	2
90	Female	< 68	0.755647	dead	dead of tumor	Proximal stomach	Intestinal	T4a / T4b	N3(a/b)	N1 / N2 / N3/a/b	M0	IIIA / IIIB / IIIC	L0	V0	G3 / G4	R0	MSS	negative	negative	cMet negative	negative	Negative (IRS <= 2)	Not present	negative	0	3	0	no	no	yes	A	98	0	1	1	5
91	Male	< 68	0	alive	alive, or dead of other cause	Proximal stomach	Unklassifiziert	T3	N1	N1 / N2 / N3/a/b	M0	IIA / IIB	L1	V0	G3 / G4	R0	MSS	negative	negative	cMet negative	positive	Negative (IRS <= 2)	Not present	negative	1		1	no	no	no	A	100	0	0	0	0
92	Female	>= 68	26.2505	dead		Distal stomach	Diffuse	T4a / T4b	N2	N1 / N2 / N3/a/b	M0	IIIA / IIIB / IIIC	L1	V0	G3 / G4	R0	MSS	negative	positive	cMet negative	negative	Negative (IRS <= 2)	Present	positive	0	2	0	yes	no	yes		78	2	10	10	52	191	20	19.1	2	9.55	0	1	1	1
93	Female	>= 68	2.98973	dead	dead of tumor	Proximal stomach	Mixed	T4a / T4b	N3(a/b)	N1 / N2 / N3/a/b	M0	IIIA / IIIB / IIIC	L1	V0	G3 / G4	R0	MSS	negative	negative	cMet negative	negative	Negative (IRS <= 2)	Present	negative	1		1	no	no	no		100	0	0	0	0
94	Male	< 68	39.8522	alive	alive, or dead of other cause	Distal stomach	Unklassifiziert	T2	N0	N0	M0	IA / IB	L0	V0	G3 / G4	R0	MSS	negative	negative	cMet negative	negative	Negative (IRS <= 2)	Present	negative	1		0	no	no	no	A	100	0	0	0	0
95	Female	< 68	2.16838	dead	dead of tumor	Distal stomach	Diffuse	T3	N1	N1 / N2 / N3/a/b	M0	IIA / IIB	L0	V0	G3 / G4	R1/R2	MSS	negative	negative	cMet negative	negative	Negative (IRS <= 2)	Not present	negative	1		0	no	no	no		100	0	0	0	0
96	Female	>= 68	110.883	alive	alive, or dead of other cause	Distal stomach	Diffuse	T1a / T1b	N0	N0	M0	IA / IB	L0	V0	G3 / G4	R0	MSS	negative	negative	cMet negative	negative	Negative (IRS <= 2)	Present		1		1	no	no	no		100	0	0	0	0
97	Male	>= 68	5.61807	dead	dead of tumor	Distal stomach	Diffuse	T3	N3(a/b)	N1 / N2 / N3/a/b	M0	IIIA / IIIB / IIIC	L1	V0	G3 / G4	R0	MSS	negative	positive	cMet negative	negative	Negative (IRS <= 2)	Not present	negative	1		0	no	no	no		100	0	0	0	0
98	Male	< 68	19.5154	dead	dead of tumor	Distal stomach	Diffuse	T3	N0	N0	M0	IIA / IIB	L0	V0	G3 / G4	R0	MSS	negative		cMet negative	negative	Negative (IRS <= 2)	Not present	negative	0	2	0	no	no	yes	A	85	10	5	0	20
99	Male	< 68	9.98768	dead	dead of tumor	Distal stomach	Mixed	T4a / T4b	N2	N1 / N2 / N3/a/b	M1	IV	L1	V0	G3 / G4	R0			negative	cMet negative	negative	Negative (IRS <= 2)	Present		1		1	no	no	no		100	0	0	0	0
100	Male	>= 68	1.11704	dead	dead of tumor	Distal stomach	Intestinal	T4a / T4b	N1	N1 / N2 / N3/a/b	M0	IIIA / IIIB / IIIC			G3 / G4	R0	MSS	negative	negative	999	negative	Negative (IRS <= 2)	Not present	negative	0	2	1	yes	no	no		30	70	0	0	70
101	Female	< 68	7.95072	dead	dead of tumor	Distal stomach	Diffuse	T4a / T4b	N2	N1 / N2 / N3/a/b	M0	IIIA / IIIB / IIIC	L1	V0	G3 / G4	R1/R2	MSS	negative	negative	cMet negative	negative	Negative (IRS <= 2)	Not present	negative	1		1	no	no	no		100	0	0	0	0
102	Male	>= 68	8.9692	dead	dead of tumor	Distal stomach	Intestinal	T3	N3(a/b)	N1 / N2 / N3/a/b	M0	IIIA / IIIB / IIIC	L1	V0	G3 / G4	R0	MSS	negative		cMet negative	negative	Negative (IRS <= 2)	Not present	negative	1		1	no	no	no		100	0	0	0	0
103	Female	>= 68	2.29979	dead	dead of tumor	Distal stomach	Diffuse	T4a / T4b	N2	N1 / N2 / N3/a/b	M0	IIIA / IIIB / IIIC	L1	V1	G3 / G4	R1/R2	MSS		negative	cMet negative	negative	Negative (IRS <= 2)	Not present	negative	1		0	no	no	no		100	0	0	0	0
104	Male	< 68	34.037	dead	dead of tumor	Distal stomach	Intestinal	T3	N3(a/b)	N1 / N2 / N3/a/b	M0	IIIA / IIIB / IIIC	L0	V0	G1 / G2	R0	MSS	negative	negative	cMet negative	negative	Negative (IRS <= 2)	Present		1		1	no	no	no		100	0	0	0	0
105	Female	>= 68	12.9446	dead	dead of tumor	Proximal stomach	Diffuse	T2	N0	N0	M0	IA / IB	L0	V0	G3 / G4	R0	MSS	negative	negative	cMet negative	negative	Negative (IRS <= 2)	Not present	negative	1		1	no	no	no		100	0	0	0	0
106	Male	< 68	19.9425	dead	dead of tumor	Proximal stomach	Intestinal	T4a / T4b	N3(a/b)	N1 / N2 / N3/a/b	M0	IIIA / IIIB / IIIC	L1	V0	G3 / G4	R0	MSS	negative	negative	cMet negative	positive	Negative (IRS <= 2)	Not present	positive	1		1	no	no	no		100	0	0	0	0
107	Male	< 68	0.985626	dead		Distal stomach	Unklassifiziert	T4a / T4b	N3(a/b)	N1 / N2 / N3/a/b	M0	IIIA / IIIB / IIIC	L1	V0	G3 / G4	R0	MSS	negative	negative	cMet negative	negative	Negative (IRS <= 2)	Not present	negative	0	2	1	yes	no	yes		95	5	0	0	5
108	Male	< 68	118.932	alive	alive, or dead of other cause	Distal stomach	Unklassifiziert	T2	N0	N0	M0	IA / IB	L0	V0	G3 / G4	R0	MSS	negative	negative	cMet negative	negative	Positive (IRS > 2)	Not present	negative	0	2	2	yes	no	yes		44	45	10	1	68
109	Male	< 68	5.28953	dead	dead of tumor	Distal stomach	Diffuse	T3	N2	N1 / N2 / N3/a/b	M0	IIIA / IIIB / IIIC	L0	V0	G3 / G4	R0	MSS	negative		cMet negative	negative	Negative (IRS <= 2)	Present	negative	0	2	0	yes	no	yes		98	1	1	0	3
110	Male	< 68	123.203	alive	alive, or dead of other cause	Proximal stomach	Intestinal	T2	N0	N0	M0	IA / IB	L0	V0	G1 / G2	R0	MSS	negative	negative	cMet negative	positive	Positive (IRS > 2)	Present	positive	0	2	0	yes	no	yes	A	99	1	0	0	1
111	Female	< 68	2.43121	dead	dead of tumor	Distal stomach	Diffuse	T4a / T4b	N3(a/b)	N1 / N2 / N3/a/b	M0	IIIA / IIIB / IIIC	L1	V1	G3 / G4	R0	MSS	negative		cMet negative	negative	Positive (IRS > 2)	Present	negative	1		1	no	no	no		100	0	0	0	0
112	Female	< 68	0.328542	dead	dead of tumor	Distal stomach	Diffuse	T4a / T4b	N3(a/b)	N1 / N2 / N3/a/b	M1	IV	L1	V0	G3 / G4	R1/R2	MSS	negative		cMet negative	positive	Positive (IRS > 2)	Present	negative	0	2	1	yes	no	yes		95	5	0	0	5
113	Male	>= 68	10.1191	dead	dead of tumor	Distal stomach	Intestinal	T4a / T4b	N3(a/b)	N1 / N2 / N3/a/b	M0	IIIA / IIIB / IIIC	L1	V0	G3 / G4	R1/R2	MSS	negative		cMet negative	negative	Negative (IRS <= 2)	Not present	negative	0	2	0	yes	no	yes		50	30	10	10	80	123	51	6.15	2.55	2.41176	0	1	1	1
114	Male	< 68	1.83984	dead	dead of tumor	Proximal stomach	Intestinal	T4a / T4b	N3(a/b)	N1 / N2 / N3/a/b	M0	IIIA / IIIB / IIIC	L1	V0	G3 / G4	R1/R2	MSS	negative	negative	cMet negative	negative	Negative (IRS <= 2)	Not present	negative	1		0	no	no	no		100	0	0	0	0
115	Female	>= 68	36.0739	dead	dead of tumor	Distal stomach	Diffuse	T3	N3(a/b)	N1 / N2 / N3/a/b	M0	IIIA / IIIB / IIIC	L1	V0	G3 / G4	R0	MSS	negative	negative	cMet negative	negative	Negative (IRS <= 2)	Not present	negative	0	3	1	yes	no	no	A	60	40	0	0	40
116	Female	>= 68	31.9671	alive	alive, or dead of other cause	Proximal stomach	Intestinal	T2	N0	N0	M0	IA / IB	L0	V0	G1 / G2	R0	MSS	negative		cMet negative	negative	Negative (IRS <= 2)	Not present	negative	0	3	0	no	no	yes		50	20	20	10	90	57	48	2.85	2.4	1.1875	0	0	0	0
117	Female	>= 68	1.05133	dead	dead of tumor	Distal stomach	Diffuse	T4a / T4b	N3(a/b)	N1 / N2 / N3/a/b	M1	IV	L1	V0	G3 / G4	R1/R2	MSS	negative	negative	cMet negative	negative	Negative (IRS <= 2)	Not present	negative	0	2	2	yes	no	yes	A	60	10	20	10	80	189	88	4.725	2.2	2.14773	0	0	1	1
118	Male	< 68	19.0554	alive	alive, or dead of other cause	Distal stomach	Unklassifiziert	T4a / T4b	N2	N1 / N2 / N3/a/b	M0	IIIA / IIIB / IIIC	L1	V0	G3 / G4	R0	MSS	positive	negative	cMet negative	negative	Positive (IRS > 2)	Present	negative	1		1	no	no	no		100	0	0	0	0
119	Male	>= 68	5.0924	dead	dead of tumor	Distal stomach	Intestinal	T3	N3(a/b)	N1 / N2 / N3/a/b	M0	IIIA / IIIB / IIIC	L1	V0	G1 / G2	R1/R2	MSS	negative	negative	cMet negative	negative	Negative (IRS <= 2)	Not present	negative	1		1	no	no	no		100	0	0	0	0
120	Male	>= 68	16.7885	dead	dead of tumor	Proximal stomach	Unklassifiziert	T4a / T4b	N2	N1 / N2 / N3/a/b	M1	IV	L1	V0	G3 / G4	R0	MSS	negative	negative	cMet negative	negative	Negative (IRS <= 2)	Present	negative	0	2	2	yes	no	no	A	69	20	10	1	43
121	Female	>= 68	31.54	dead	dead of tumor	Distal stomach	Intestinal	T3	N0	N0	M0	IIA / IIB	L1	V1	G1 / G2	R0	MSS	negative	negative	cMet negative	negative	Positive (IRS > 2)	Not present	positive	0	2	2	yes	yes	no	A	79	10	10	1	33
122	Male	< 68	16.3614	dead	dead of tumor	Distal stomach	Unklassifiziert	T4a / T4b	N2	N1 / N2 / N3/a/b	M1	IV	L0	V0	G3 / G4	R1/R2	MSS	negative	negative	cMet negative	negative	Negative (IRS <= 2)	Not present	negative	0	2	0	yes	no	no		80	10	10	0	30
123	Male	< 68	46.883	dead	dead of tumor	Distal stomach	Diffuse	T4a / T4b	N1	N1 / N2 / N3/a/b	M1	IV	L0	V0	G3 / G4	R0	MSS	negative	negative	cMet negative	negative	Positive (IRS > 2)	Not present	negative	1		2	no	no	no		100	0	0	0	0
124	Male	>= 68	6.14374	dead		Distal stomach	Intestinal	T2	N0	N0	M1	IV	L0	V0	G3 / G4	R0	MSI	negative	negative	cMet negative	negative	Negative (IRS <= 2)	Not present	negative	1		0	no	no	no		100	0	0	0	0
125	Female	< 68	15.6386	alive	alive, or dead of other cause	Distal stomach	Unklassifiziert	T3	N0	N0	M0	IIA / IIB	L0	V0	G3 / G4	R0	MSI	negative	negative	cMet negative	negative	Positive (IRS > 2)	Not present	negative	0	2	2	yes	yes	no	A	60	40	0	0	40
126	Male	< 68	0.328542	dead	dead of tumor	Distal stomach	Mixed	T3	N2	N1 / N2 / N3/a/b	M0	IIIA / IIIB / IIIC	L1	V1	G3 / G4	R0			negative	cMet negative	negative	Negative (IRS <= 2)	Not present	negative	1		1	no	no	no		100	0	0	0	0
127	Male	>= 68	70.9979	dead	alive, or dead of other cause	Proximal stomach	Unklassifiziert	T2	N0	N0	M0	IA / IB	L0	V0	G3 / G4	R0	MSI	negative	negative	cMet negative	negative	Positive (IRS > 2)	Present	negative	0	2	1	yes	no	no		80	20	0	0	20
128	Male	< 68	0.591376	alive	alive, or dead of other cause	Proximal stomach	Intestinal	T1a / T1b	N2	N1 / N2 / N3/a/b	M0	IIA / IIB	L0	V0	G1 / G2	R0	MSS	negative	negative	cMet negative	positive	Positive (IRS > 2)	Not present	negative	0	2	0	no	no	yes		89	10	1	0	12
129	Male	< 68	30.8501	alive	alive, or dead of other cause	Distal stomach	Diffuse	T1a / T1b	N0	N0	M0	IA / IB	L0	V0	G3 / G4	R0			negative	cMet negative		Negative (IRS <= 2)	Not present	negative	1		1	no	no	no		100	0	0	0	0
130	Male	< 68	7.95072	dead	dead of tumor	Proximal stomach	Intestinal	T3	N3(a/b)	N1 / N2 / N3/a/b	M0	IIIA / IIIB / IIIC	L1	V0	G3 / G4	R0	MSS	negative	negative	cMet negative	negative	Negative (IRS <= 2)	Present	negative	0	2	0	no	no	yes		60	20	20	0	60	58	33	2.9	1.65	1.75758	0	0	0	0
131	Male	>= 68	1.90554	dead	dead of tumor	Distal stomach	Intestinal	T4a / T4b	N2	N1 / N2 / N3/a/b	M1	IV	L1	V1	G3 / G4	R0	MSS	negative	negative	cMet negative	negative	Negative (IRS <= 2)	Present	positive	0	2	2	yes	no	yes	A	74	15	10	1	38
132	Male	>= 68	11.8932	dead	dead of tumor	Proximal stomach	Unklassifiziert	T3	N2	N1 / N2 / N3/a/b	M0	IIIA / IIIB / IIIC	L0	V0	G3 / G4	R0	MSS	negative	positive	cMet negative	negative	Positive (IRS > 2)	Present	negative	0	2	1	yes	no	yes		80	10	5	5	35	48	47	2.4	2.35	1.02128	0	0	0	0
133	Female	>= 68	9.13347	dead	dead of tumor	Distal stomach	Intestinal	T3	N2	N1 / N2 / N3/a/b	M0	IIIA / IIIB / IIIC	L0	V0	G3 / G4	R0	MSS	negative	negative	cMet negative	negative				1		0	no	no	no		100	0	0	0	0
134	Male	< 68	118.867	alive	alive, or dead of other cause	Distal stomach	Diffuse	T3	N0	N0	M0	IIA / IIB	L0	V0	G3 / G4	R0	MSS	negative	negative	cMet negative	negative	Negative (IRS <= 2)	Present	negative	1		1	no	no	no		100	0	0	0	0
135	Male	>= 68	8.11499	dead	dead of tumor	Proximal stomach	Intestinal	T3	N3(a/b)	N1 / N2 / N3/a/b	M0	IIIA / IIIB / IIIC	L1		G3 / G4	R0	MSS	negative	negative	cMet negative	negative	Positive (IRS > 2)	Present	positive	1		1	no	no	no		100	0	0	0	0
136	Male	< 68	102.867	alive	alive, or dead of other cause	Distal stomach	Intestinal	T1a / T1b	N0	N0	M0	IA / IB	L0	V0	G1 / G2	R0	MSS	negative		cMet negative	negative	Positive (IRS > 2)	Present	negative	0	3	0	yes	no	yes		92	2	3	3	17
137	Female	>= 68	129.873	alive	alive, or dead of other cause	Distal stomach	Intestinal	T1a / T1b	N0	N0	M0	IA / IB	L0	V0	G1 / G2	R0	MSS	negative	negative	cMet negative	negative	Negative (IRS <= 2)	Not present	negative	1		0	no	no	no		100	0	0	0	0
138	Female	>= 68	129.906	alive	alive, or dead of other cause	Distal stomach	Intestinal	T1a / T1b	N0	N0	M0	IA / IB	L0	V0	G1 / G2	R0	MSS	negative	negative	cMet negative	negative	Positive (IRS > 2)	Present	negative	1		0	no	no	no		100	0	0	0	0
139	Male	< 68	129.61	alive	alive, or dead of other cause	Distal stomach	Intestinal	T1a / T1b	N0	N0	M0	IA / IB	L0	V0	G1 / G2	R0	MSS	negative	negative	cMet negative	negative	Negative (IRS <= 2)	Not present	negative	1	2	1	yes	no	no		0	0	100	0	200
140	Male	< 68	29.8316	dead	dead of tumor	Distal stomach	Diffuse	T3	N0	N0	M0	IIA / IIB	L0	V0	G3 / G4	R0	MSS	negative	positive	cMet negative	negative	Negative (IRS <= 2)	Not present	negative	0	2	1	no	no	yes		98	0	1	1	5	297	45	14.85	2.25	6.6	0	1	1	1
141	Female	< 68	4.63244	dead	dead of tumor	Distal stomach	Diffuse	T4a / T4b	N1	N1 / N2 / N3/a/b	M1	IV	L1	V0	G3 / G4	R0	MSS	negative	positive	cMet negative	negative	Negative (IRS <= 2)	Present	negative	1		1	no	no	no		100	0	0	0	0
142	Female	>= 68	5.71663	dead	dead of tumor	Proximal stomach	Intestinal	T4a / T4b	N3(a/b)	N1 / N2 / N3/a/b	M1	IV	L1	V0	G3 / G4	R1/R2	MSS	negative	negative	cMet negative	positive	Positive (IRS > 2)	Present	negative	0	2	2	yes	yes	no		89	3	5	3	22
143	Male	>= 68	19.614	dead	dead of tumor	Distal stomach	Unklassifiziert	T4a / T4b	N3(a/b)	N1 / N2 / N3/a/b	M0	IIIA / IIIB / IIIC	L1	V0	G3 / G4	R0	MSS	negative	negative	cMet negative	negative	Negative (IRS <= 2)	Present	negative	1		0	no	no	no		100	0	0	0	0
144	Female	>= 68	2.43121	dead	dead of tumor	Distal stomach	Diffuse	T4a / T4b	N0	N0	M0	IIA / IIB	L0	V0	G3 / G4	R0	MSS	negative	negative	cMet negative	negative	Negative (IRS <= 2)	Present	negative	1		0	no	no	no		100	0	0	0	0
145	Male	>= 68	142.719	dead	dead of tumor	Proximal stomach	Intestinal	T1a / T1b	N1	N1 / N2 / N3/a/b	M0	IA / IB	L0	V0	G1 / G2	R0	MSS	negative	negative	cMet negative	negative	Negative (IRS <= 2)	Not present	positive	0	2	1	no	no	yes		95	0	0	5	15	106	37	5.3	1.85	2.86486	0	0	1	1
146	Female	>= 68	1.31417	dead	dead of tumor	Proximal stomach	Intestinal	T3	N0	N0	M0	IIA / IIB	L1	V0	G3 / G4	R0	MSS	negative	negative	cMet negative	negative	Negative (IRS <= 2)	Not present	negative	0	3	1	no	no	yes		99	0	1	0	2
147	Female	>= 68	2.75975	dead	dead of tumor	Distal stomach	Unklassifiziert	T4a / T4b	N3(a/b)	N1 / N2 / N3/a/b	M1	IV	L1	V0	G3 / G4	R0	MSS	negative	negative	cMet negative	negative		Present	negative	0	2	1	yes	yes	no		50	40	5	5	65	56	36	2.8	1.8	1.55556	0	0	0	0
148	Male	< 68	18.1027	dead	dead of tumor	Distal stomach	Diffuse	T4a / T4b	N3(a/b)	N1 / N2 / N3/a/b	M1	IV	L1	V0	G3 / G4	R1/R2	MSS	negative	negative	cMet negative	negative	Negative (IRS <= 2)	Not present	negative	1		1	no	no	no		100	0	0	0	0
149	Male	>= 68	7.98357	dead	dead of tumor	Distal stomach	Diffuse	T4a / T4b	N1	N1 / N2 / N3/a/b	M0	IIIA / IIIB / IIIC	L0	V0	G3 / G4	R0	MSS	negative	positive	cMet negative	negative	Negative (IRS <= 2)	Not present	negative	0	2	1	no	yes	yes	A	95	5	0	0	5
150	Female	< 68	9.46201	dead	dead of tumor	Proximal stomach	Diffuse	T3	N3(a/b)	N1 / N2 / N3/a/b	M0	IIIA / IIIB / IIIC	L0	V0	G3 / G4	R1/R2	MSS	negative	negative	cMet negative	negative	Negative (IRS <= 2)	Present	negative	1		1	no	no	no		100	0	0	0	0
151	Male	>= 68	7.19507	dead	dead of tumor	Distal stomach	Intestinal	T4a / T4b	N3(a/b)	N1 / N2 / N3/a/b	M0	IIIA / IIIB / IIIC	L1	V0	G3 / G4	R0	MSS	negative	positive	cMet negative	negative	Negative (IRS <= 2)	Present	negative	0	2	2	yes	no	yes	A	83	15	2	0	19
152	Female	< 68	1.37988	dead	dead of tumor	Distal stomach	Diffuse	T4a / T4b	N3(a/b)	N1 / N2 / N3/a/b	M1	IV	L1	V0	G3 / G4	R1/R2	MSS	negative	negative	cMet positive	negative	Negative (IRS <= 2)	Not present	negative	1		1	no	no	no		100	0	0	0	0
153	Male	>= 68	24.5092	dead	dead of tumor	Distal stomach	Intestinal	T3	N1	N1 / N2 / N3/a/b	M0	IIA / IIB	L1	V0	G1 / G2	R0	MSS	negative	negative	cMet negative	negative	Negative (IRS <= 2)	Not present	negative	1	2	1	yes	no	yes		50	50	0	0	50
154	Female	>= 68	39.9179	alive	alive, or dead of other cause	Distal stomach	Diffuse	T3	N1	N1 / N2 / N3/a/b	M0	IIA / IIB	L0	V0	G3 / G4	R0	MSS	negative	negative	cMet negative	negative	Negative (IRS <= 2)	Present	negative	1		1	no	no	no		100	0	0	0	0
155	Male	>= 68	33.9713	dead	dead of tumor	Distal stomach	Intestinal	T2	N2	N1 / N2 / N3/a/b	M0	IIA / IIB	L0	V0	G1 / G2	R0	MSS	negative	negative	cMet negative	negative	Positive (IRS > 2)	Not present	negative	0	2	1	yes	no	yes	A	55	10	20	15	95	35	37	1.75	1.85	0.945946	1	0	0	0
156	Male	>= 68	3.67967	dead	dead of tumor	Distal stomach	Diffuse	T4a / T4b	N3(a/b)	N1 / N2 / N3/a/b	M0	IIIA / IIIB / IIIC	L1	V0	G3 / G4	R0	MSS	negative	negative	cMet negative	negative	Negative (IRS <= 2)	Not present	negative	1		1	no	no	no	A	100	0	0	0	0
157	Female	< 68	72.2464	dead	dead of tumor	Distal stomach	Intestinal	T3	N0	N0	M0	IIA / IIB	L0	V0	G1 / G2	R0	MSS	negative	negative	cMet negative	positive	Negative (IRS <= 2)	Present	negative	0	2	2	yes	yes	no	A	24	75	1	0	77
158	Female	< 68	6.43943	dead	dead of tumor	Distal stomach	Diffuse	T4a / T4b	N2	N1 / N2 / N3/a/b	M1	IV	L1	V0	G3 / G4	R1/R2	MSS	negative	negative	cMet negative	negative	Negative (IRS <= 2)	Not present	negative	1		1	no	no	no		100	0	0	0	0
159	Female	>= 68	2.85832	dead	dead of tumor	Distal stomach	Diffuse	T4a / T4b	N3(a/b)	N1 / N2 / N3/a/b	M0	IIIA / IIIB / IIIC	L1	V1	G3 / G4	R0	MSS	negative	negative	cMet negative	negative	Negative (IRS <= 2)	Present	negative	1	2	1	yes	no	no	A	35	60	5	0	70	68	55	3.14	2.75	1.24	0	0	0	0
160	Female	>= 68	4.00821	alive	alive, or dead of other cause	Distal stomach	Intestinal	T1a / T1b	N1	N1 / N2 / N3/a/b	M0	IA / IB	L1	V0	G3 / G4	R0	MSI	negative	negative	cMet negative	negative	Positive (IRS > 2)	Not present	negative	1		1	no	no	no		100	0	0	0	0
161	Female	>= 68	120.936	dead	dead of tumor	Proximal stomach	Intestinal	T2	N0	N0	M0	IA / IB	L0	V0	G1 / G2	R0	MSS	negative	negative	cMet negative	positive	Negative (IRS <= 2)	Not present	negative	0	2	1	yes	yes	yes	A	10	20	30	40	200	85	91	4.25	4.55	0.934066	1	0	0	1
162	Female	< 68	15.4743	dead	dead of tumor	Distal stomach	Diffuse	T3	N1	N1 / N2 / N3/a/b	M0	IIA / IIB	L0	V0	G3 / G4	R0	MSS	negative	negative	cMet negative	negative	Negative (IRS <= 2)	Not present	negative	1		1	no	no	no		100	0	0	0	0
163	Male	< 68	18.9897	dead	dead of tumor	Proximal stomach	Intestinal	T3	N1	N1 / N2 / N3/a/b	M0	IIA / IIB	L0	V0	G3 / G4	R0	MSS	negative		cMet positive	negative	Negative (IRS <= 2)	Not present	negative	0	2	1	yes	yes	yes		89	10	1	0	12
164	Female	< 68	14.1602	dead	dead of tumor	Distal stomach	Diffuse	T3	N1	N1 / N2 / N3/a/b	M1	IV	L1	V0	G3 / G4	R0	MSS	negative	negative	cMet negative	negative	Negative (IRS <= 2)	Not present	negative	0	2	2	yes	no	yes		95	5	0	0	5
165	Female	>= 68	17.5113	dead	dead of tumor	Proximal stomach	Diffuse	T4a / T4b	N3(a/b)	N1 / N2 / N3/a/b	M0	IIIA / IIIB / IIIC	L0	V0	G3 / G4	R0	MSS	negative	negative	cMet negative	negative	Negative (IRS <= 2)	Not present	negative	1		0	no	no	no		100	0	0	0	0
166	Male	< 68	7.19507	dead	dead of tumor	Proximal stomach	Intestinal	T2	N3(a/b)	N1 / N2 / N3/a/b	M0	IIIA / IIIB / IIIC	L0	V0	G3 / G4	R0	MSS	negative	positive	cMet negative	negative	Positive (IRS > 2)	Present	negative	1		2	no	no	no		100	0	0	0	0
167	Female	>= 68	13.8316	dead	dead of tumor	Distal stomach	Mixed	T4a / T4b	N3(a/b)	N1 / N2 / N3/a/b	M1	IV	L1	V0	G3 / G4	R0	MSS	negative	negative	cMet negative	negative	Negative (IRS <= 2)	Present	negative	1		1	no	no	no		100	0	0	0	0
168	Male	>= 68	9.98768	dead	dead of tumor		Intestinal	T1a / T1b	N0	N0	M1	IV			G1 / G2		MSS	negative	negative	cMet negative					1	2	0	yes	no	yes	A	97	2	1	0	4
169	Female	< 68	16	dead	dead of tumor	Distal stomach	Diffuse	T3	N3(a/b)	N1 / N2 / N3/a/b	M0	IIIA / IIIB / IIIC	L1	V0	G3 / G4	R0	MSS	negative	negative	cMet negative	negative	Negative (IRS <= 2)	Present	negative	0	2	2	yes	yes	no	A	98	2	0	0	2
170	Male	< 68	13.963	alive	alive, or dead of other cause	Distal stomach	Intestinal	T3	N0	N0	M0	IIA / IIB	L0	V0	G1 / G2	R0	MSS	negative	negative	cMet negative	negative	Negative (IRS <= 2)	Present	negative	0	2	2	yes	yes	no		70	30	0	0	30
171	Male	< 68	10.5133	dead	dead of tumor	Proximal stomach	Intestinal	T4a / T4b	N3(a/b)	N1 / N2 / N3/a/b	M0	IIIA / IIIB / IIIC	L0	V0	G3 / G4	R1/R2	MSS	negative	negative	cMet negative	negative	Negative (IRS <= 2)	Present	negative	0	2	2	yes	no	yes		25	25	40	10	135	61	48	3.05	2.4	1.27083	1	0	0	0
172	Male	< 68	33.8398	dead	dead of tumor	Proximal stomach	Unklassifiziert	T3	N3(a/b)	N1 / N2 / N3/a/b	M0	IIIA / IIIB / IIIC	L1	V0	G3 / G4	R0	MSI	negative	negative	cMet negative	negative	Negative (IRS <= 2)	Not present	negative	0	2	1	yes	no	yes	A	80	10	8	2	32
173	Female	>= 68	4.10678	dead	dead of tumor	Proximal stomach	Intestinal	T2	N1	N1 / N2 / N3/a/b	M0	IIA / IIB	L0	V0	G1 / G2	R0	MSS	negative	negative	cMet negative	negative	Positive (IRS > 2)	Present	positive	1		1	no	no	no		100	0	0	0	0
174	Male	< 68	7.55647	dead	dead of tumor	Proximal stomach	Intestinal	T3	N2	N1 / N2 / N3/a/b	M0	IIIA / IIIB / IIIC	L1	V0	G1 / G2	R1/R2	MSS	negative	negative	cMet negative	negative	Negative (IRS <= 2)	Not present	negative	1	2	2	yes	no	yes	A	95	5	0	0	5
175	Male	< 68	3.8768	dead	alive, or dead of other cause	Distal stomach	Intestinal	T3	N0	N0	M0	IIA / IIB	L0	V0	G1 / G2	R0	MSS	negative	negative	cMet negative	negative	Negative (IRS <= 2)	Present	negative	0	2	2	yes	no	yes		59	40	0	1	43
176	Female	< 68	44.6489	dead	dead of tumor	Distal stomach	Diffuse	T4a / T4b	N0	N0	M0	IIA / IIB	L0	V0	G3 / G4	R0	MSS	negative	negative	cMet negative	negative	Negative (IRS <= 2)	Present	negative	1		0	no	no	no		100	0	0	0	0
177	Female	>= 68	4.53388	dead	dead of tumor	Distal stomach	Intestinal	T4a / T4b	N3(a/b)	N1 / N2 / N3/a/b	M0	IIIA / IIIB / IIIC	L1	V0	G3 / G4	R1/R2	MSS	negative		cMet negative	negative				1		2	no	no	no		100	0	0	0	0
178	Female	>= 68	14.883	dead	dead of tumor	Proximal stomach	Intestinal	T4a / T4b	N3(a/b)	N1 / N2 / N3/a/b	M1	IV	L0	V0	G1 / G2	R0	MSS	negative	negative	cMet negative	negative	Positive (IRS > 2)	Not present	negative	0	2	2	yes	yes	yes	A	34	60	5	1	73
179	Male	>= 68	4.6653	dead	dead of tumor	Distal stomach	Intestinal	T3	N2	N1 / N2 / N3/a/b	M1	IV	L0	V0	G1 / G2	R1/R2	MSS	negative	positive	cMet negative	negative	Negative (IRS <= 2)	Present	negative	1	2	1	no	yes	yes	A	20	50	25	5	115	46	34	2.3	1.7	1.35294	0	0	0	0
180	Female	< 68	5.32238	dead	dead of tumor	Distal stomach	Diffuse	T4a / T4b	N3(a/b)	N1 / N2 / N3/a/b	M1	IV	L1	V0	G3 / G4	R0	MSS	negative	negative	cMet negative	positive	Negative (IRS <= 2)	Not present	negative	0	2	1	yes	yes	no		20	20	60	0	140	70	68	3.5	3.4	1.03	0	0	0	0
181	Male	>= 68	12.0903	dead	alive, or dead of other cause	Distal stomach	Intestinal	T2	NX		M1	IV	L0	V0		R0	MSS	negative	negative	cMet negative	negative	Negative (IRS <= 2)	Not present	negative	0	2	1	yes	yes	no		97	3	0	0	3
182	Male	< 68	37.0595	dead	dead of tumor	Distal stomach	Diffuse	T3	N0	N0	M0	IIA / IIB	L0	V0	G3 / G4	R0	MSS	negative	negative	cMet negative	negative	Negative (IRS <= 2)	Not present	negative	1		1	no	no	no		100	0	0	0	0
183	Female	< 68	5.8152	dead	dead of tumor	Distal stomach	Diffuse	T3	N3(a/b)	N1 / N2 / N3/a/b	M0	IIIA / IIIB / IIIC	L1	V0	G3 / G4	R0	MSS	negative		cMet negative	negative	Negative (IRS <= 2)	Not present	negative	1		1	no	no	no		100	0	0	0	0
184	Male	< 68	19.3183	alive	alive, or dead of other cause	Distal stomach	Unklassifiziert	T3	N0	N0	M0	IIA / IIB	L0	V0	G3 / G4	R0	MSS	negative	negative	cMet negative	negative	Positive (IRS > 2)	Present	negative	1		2	no	no	no		100	0	0	0	0
185	Female	< 68	23.5893	dead	dead of tumor	Distal stomach	Diffuse	T4a / T4b	N3(a/b)	N1 / N2 / N3/a/b	M1	IV	L1	V0	G3 / G4	R0	MSS	negative	negative	cMet negative	negative	Negative (IRS <= 2)	Not present	negative	1		2	no	no	no		100	0	0	0	0
186	Male	< 68	11.1376	dead	dead of tumor	Distal stomach	Mixed	T4a / T4b	N3(a/b)	N1 / N2 / N3/a/b	M0	IIIA / IIIB / IIIC	L1	V0	G3 / G4	R1/R2	MSS	positive	positive	cMet negative	negative	Positive (IRS > 2)	Present	negative	1		1	no	no	no		100	0	0	0	0
187	Male	< 68	22.6037	dead	dead of tumor	Proximal stomach	Diffuse	T3	N3(a/b)	N1 / N2 / N3/a/b	M0	IIIA / IIIB / IIIC	L1	V0	G3 / G4	R0	MSS	negative	negative	cMet negative	negative	Negative (IRS <= 2)	Present	negative	1		0	no	no	no		100	0	0	0	0
188	Male	< 68	2.00411	alive	alive, or dead of other cause	Distal stomach	Mixed	T3	N0	N0	M0	IIA / IIB	L0	V0	G3 / G4	R0	MSS	negative	positive	cMet negative	negative	Negative (IRS <= 2)	Not present	negative	1		0	no	no	no		100	0	0	0	0
189	Male	< 68	3.35113	dead	dead of tumor	Proximal stomach	Diffuse	T4a / T4b	N3(a/b)	N1 / N2 / N3/a/b	M1	IV	L1	V0	G3 / G4	R0	MSS	negative		cMet negative	negative	Positive (IRS > 2)	Present	negative	1		0	no	no	no	A	100	0	0	0	0
190	Male	>= 68	97.0185	alive	alive, or dead of other cause	Proximal stomach	Intestinal	T2	N3(a/b)	N1 / N2 / N3/a/b	M0	IIIA / IIIB / IIIC	L1	V0	G3 / G4	R0	MSI	negative	negative	cMet negative	negative	Positive (IRS > 2)	Present	negative	0	2	2	yes	no	yes		70	10	15	5	55	46	35	2.3	1.75	1.31429	0	0	0	0
191	Male	>= 68	35.1211	dead	dead of tumor	Distal stomach	Mixed	T4a / T4b	N2	N1 / N2 / N3/a/b	M0	IIIA / IIIB / IIIC	L1	V0	G3 / G4	R0	MSS	negative	positive	cMet positive	negative	Negative (IRS <= 2)	Not present	negative	1		0	no	no	no		100	0	0	0	0
192	Male	>= 68	28.6489	dead	dead of tumor	Distal stomach	Intestinal	T3	N1	N1 / N2 / N3/a/b	M0	IIA / IIB	L0	V0	G1 / G2	R0	MSS	negative	negative	cMet negative	negative	Negative (IRS <= 2)	Present	negative	0	2	1	yes	no	yes		10	55	15	20	145	95	35	4.75	1.75	2.71429	1	0	1	1
193	Female	>= 68	17.9384	dead	dead of tumor	Distal stomach	Intestinal	T4a / T4b	N3(a/b)	N1 / N2 / N3/a/b	M1	IV	L1	V0	G3 / G4	R0	MSS	negative	negative	cMet negative	negative	Negative (IRS <= 2)	Present	negative	0	2	2	yes	no	yes		88	10	1	1	15
194	Male	< 68	42.9076	dead	dead of tumor	Distal stomach	Intestinal	T3	N2	N1 / N2 / N3/a/b	M1	IV	L0	V0	G3 / G4	R0	MSS	negative	negative	cMet negative	negative	Negative (IRS <= 2)	Present	negative	1		1	no	no	no		100	0	0	0	0
195	Male	< 68	106.316	alive	alive, or dead of other cause	Proximal stomach	Intestinal	T4a / T4b	N3(a/b)	N1 / N2 / N3/a/b	M0	IIIA / IIIB / IIIC	L1	V1	G3 / G4	R0	MSS	negative	negative	cMet negative	negative	Negative (IRS <= 2)	Present	positive	1		0	no	no	no		100	0	0	0	0
196	Male	>= 68	106.645	alive	alive, or dead of other cause	Proximal stomach	Diffuse	T4a / T4b	N0	N0	M0	IIA / IIB	L0	V0	G3 / G4	R0	MSS	negative	negative	cMet negative	negative	Positive (IRS > 2)	Present	positive	1		0	no	no	no	A	100	0	0	0	0
197	Male	>= 68	10.9405	dead	dead of tumor	Proximal stomach	Intestinal	T3	N2	N1 / N2 / N3/a/b	M0	IIIA / IIIB / IIIC	L0	V0	G1 / G2	R0	MSS	negative	negative	cMet negative	negative	Positive (IRS > 2)	Present	negative	0	2	1	no	no	yes	A	96	3	1	0	5
198	Male	>= 68	51.4497	dead	alive, or dead of other cause	Proximal stomach	Intestinal	T4a / T4b	N0	N0	M0	IIA / IIB	L0	V0	G3 / G4	R0	MSS	positive	negative	cMet negative	negative	Positive (IRS > 2)	Present	negative	1		2	no	no	no		100	0	0	0	0
199	Male	>= 68	10.809	dead	dead of tumor	Proximal stomach	Diffuse	T4a / T4b	N3(a/b)	N1 / N2 / N3/a/b	M0	IIIA / IIIB / IIIC	L1	V1	G3 / G4	R0	MSS	negative	negative	cMet negative	negative	Negative (IRS <= 2)	Not present	negative	1		0	no	no	no		100	0	0	0	0
200	Male	< 68	25.0021	dead	dead of tumor	Proximal stomach	Intestinal	T3	N2	N1 / N2 / N3/a/b	M0	IIIA / IIIB / IIIC	L0	V0	G3 / G4	R0	MSS	negative	negative	cMet negative	positive	Positive (IRS > 2)	Not present	negative	0	2	0	no	no	yes		97	1	1	1	6
201	Female	>= 68	17.9055	dead	dead of tumor	Distal stomach	Intestinal	T1a / T1b	N0	N0	M0	IA / IB	L1	V0	G1 / G2	R0	MSI	negative	negative	cMet negative	negative	Negative (IRS <= 2)	Not present	negative	1		1	no	no	no		100	0	0	0	0
202	Male	< 68	13.9959	dead		Proximal stomach	Intestinal	T4a / T4b	N3(a/b)	N1 / N2 / N3/a/b	M1	IV	L1	V0	G3 / G4	R1/R2	MSS	negative	negative	cMet negative	negative	Negative (IRS <= 2)	Present	positive	0	2	1	yes	no	yes		80	10	5	5	35	107	69	5.35	3.45	1.55072	1	1	0	1
203	Male	>= 68	11.3018	dead	dead of tumor	Distal stomach	Intestinal	T3	N3(a/b)	N1 / N2 / N3/a/b	M0	IIIA / IIIB / IIIC	L1	V0	G3 / G4	R0	MSS	negative	negative	cMet negative	negative	Positive (IRS > 2)	Not present	negative	0	2	0	yes	yes	no		90	10	0	0	10
204	Male	< 68	4.17248	dead	dead of tumor	Proximal stomach	Intestinal	T3	N3(a/b)	N1 / N2 / N3/a/b	M1	IV	L1	V0	G3 / G4	R0	MSS	positive		cMet negative	positive	Positive (IRS > 2)	Present	negative	0	2	2	yes	no	yes	A	43	50	5	2	66
205	Male	< 68	0.164271	alive	alive, or dead of other cause	Proximal stomach	Unklassifiziert	T4a / T4b	N3(a/b)	N1 / N2 / N3/a/b	M0	IIIA / IIIB / IIIC	L0	V0	G3 / G4	R0	MSS	negative		cMet negative	negative	Positive (IRS > 2)	Present	negative	1		2	no	no	no		100	0	0	0	0
206	Female	>= 68	18.2012	dead	dead of tumor	Distal stomach	Intestinal	T3	N2	N1 / N2 / N3/a/b	M0	IIIA / IIIB / IIIC	L1	V0	G1 / G2	R0	MSS	negative	negative	cMet negative	negative	Negative (IRS <= 2)	Not present	negative	0	3	1	yes	no	no		98	2	0	0	2
207	Male	< 68	1.28131	dead	dead of tumor	Proximal stomach	Intestinal	T3	N2	N1 / N2 / N3/a/b	M0	IIIA / IIIB / IIIC	L0	V0	G1 / G2	R1/R2	MSI	negative		cMet negative	negative	Negative (IRS <= 2)	Present	negative	0	2	2	yes	yes	no	A	45	35	10	10	85	39	33	1.95	1.65	1.18182	0	0	0	0
208	Male	>= 68	99.2526	dead	alive, or dead of other cause		Intestinal	T3	N1	N1 / N2 / N3/a/b	M0	IIA / IIB			G3 / G4		MSS	positive		cMet negative					1		1	no	no	no		100	0	0	0	0
209	Male	< 68	12.846	dead	dead of tumor	Distal stomach	Unklassifiziert	T3	N2	N1 / N2 / N3/a/b	M0	IIIA / IIIB / IIIC	L0	V0	G3 / G4	R0	MSS	positive	negative	cMet negative	negative	Positive (IRS > 2)	Present	negative	1		1	no	no	no		100	0	0	0	0
210	Female	< 68	0.131417	alive	alive, or dead of other cause	Distal stomach	Diffuse	T2	N2	N1 / N2 / N3/a/b	M0	IIA / IIB	L0	V0	G3 / G4	R0	MSS	negative	negative	cMet negative	negative	Negative (IRS <= 2)	Not present	negative	0	3	1	no	no	yes		98	1	1	0	3
211	Female	>= 68	1.51129	dead	dead of tumor	Distal stomach	Diffuse	T4a / T4b	N1	N1 / N2 / N3/a/b	M1	IV	L1	V0	G3 / G4	R1/R2	MSS	negative	positive	cMet negative	negative	Negative (IRS <= 2)	Not present	negative	1		2	no	no	no		100	0	0	0	0
212	Female	>= 68	0.295688	dead	dead of tumor	Distal stomach	Unklassifiziert	T4a / T4b	N3(a/b)	N1 / N2 / N3/a/b	M0	IIIA / IIIB / IIIC	L1	V0	G3 / G4	R1/R2	MSI	negative	negative	cMet negative	negative	Negative (IRS <= 2)	Present	negative	1		2	no	no	no	A	100	0	0	0	0
213	Male	< 68	2.33265	dead	dead of tumor	Distal stomach	Diffuse	T4a / T4b	N3(a/b)	N1 / N2 / N3/a/b	M0	IIIA / IIIB / IIIC	L1	V0	G3 / G4	R0	MSS	negative	negative	cMet negative	negative				1		0	no	no	no		100	0	0	0	0
214	Female	< 68	6.93224	alive	alive, or dead of other cause	Distal stomach	Unklassifiziert	T3	N0	N0	M0	IIA / IIB	L0	V0	G1 / G2	R0	MSS	negative	negative	cMet negative	negative	Negative (IRS <= 2)	Present	positive	0	2	2	no	no	yes		95	3	2	0	7
215	Female	>= 68	11.7947	alive	alive, or dead of other cause	Distal stomach	Intestinal	T1a / T1b	N1	N1 / N2 / N3/a/b	M0	IA / IB	L0	V0	G3 / G4	R0	MSS	negative	negative	cMet negative	negative				0	3	0	yes	no	yes		20	50	20	10	120
216	Female	>= 68	1.47844	dead	dead of tumor	Distal stomach	Diffuse	T4a / T4b	N3(a/b)	N1 / N2 / N3/a/b	M1	IV	L1	V0	G3 / G4	R0	MSS	negative		cMet negative	negative	Negative (IRS <= 2)	Not present	negative	0	3	1	no	no	yes		98	0	1	1	5
217	Female	>= 68	0.427105	alive	alive, or dead of other cause	Distal stomach	Diffuse	T3	N0	N0	M1	IV	L0	V0	G3 / G4	R0	MSS	negative	negative	cMet negative	negative	Negative (IRS <= 2)	Not present	negative	1		1	no	no	no		100	0	0	0	0
218	Male	>= 68	12.7474	dead	dead of tumor	Proximal stomach	Intestinal	T3	N3(a/b)	N1 / N2 / N3/a/b	M0	IIIA / IIIB / IIIC	L0	V0	G1 / G2	R0	MSS	negative		cMet negative	negative	Negative (IRS <= 2)	Not present	negative	1		2	no	no	no		100	0	0	0	0
219	Male	>= 68	0.821355	dead	dead of tumor	Distal stomach	Intestinal	T4a / T4b	N2	N1 / N2 / N3/a/b	M0	IIIA / IIIB / IIIC	L0	V0	G3 / G4	R0	MSS	negative	negative	cMet negative	negative	Negative (IRS <= 2)	Not present	negative	0	2	1	yes	no	no	A	95	5	0	0	5
220	Female	< 68	27.8604	dead	dead of tumor	Distal stomach	Diffuse	T4a / T4b	N3(a/b)	N1 / N2 / N3/a/b	M0	IIIA / IIIB / IIIC	L1	V0	G3 / G4	R0	MSS	negative		cMet negative	negative				1		1	no	no	no		100	0	0	0	0
221	Male	< 68	30.2587	dead	dead of tumor	Proximal stomach	Mixed	T3	N2	N1 / N2 / N3/a/b	M0	IIIA / IIIB / IIIC	L1	V0	G3 / G4	R0	MSS	negative	negative	cMet negative	negative	Negative (IRS <= 2)	Not present	negative	0	2	1	yes	no	yes		60	40	0	0	40
222	Female	>= 68	3.48255	dead	dead of tumor	Proximal stomach	Intestinal	T3	N2	N1 / N2 / N3/a/b	M0	IIIA / IIIB / IIIC	L1	V0	G3 / G4	R0	MSS	negative	negative	cMet negative	negative	Negative (IRS <= 2)	Not present	positive	0	2	2	yes	no	yes		29	60	10	1	83
223	Female	< 68	17.2156	dead	dead of tumor	Distal stomach	Diffuse	T4a / T4b	N2	N1 / N2 / N3/a/b	M0	IIIA / IIIB / IIIC	L1	V1	G3 / G4	R0	MSS	negative		cMet positive	negative	Negative (IRS <= 2)	Not present	negative	1		2	no	no	no		100	0	0	0	0
224	Male	< 68	5.61807	dead	dead of tumor	Proximal stomach	Intestinal	T2	N0	N0	M0	IA / IB	L0	V0	G3 / G4	R0	MSS	negative	negative	cMet negative	negative	Positive (IRS > 2)	Present	negative	0	2	2	yes	no	yes		80	20	0	0	20
225	Male	>= 68	32.4928	dead	dead of tumor	Distal stomach	Intestinal	T3	N3(a/b)	N1 / N2 / N3/a/b	M0	IIIA / IIIB / IIIC			G3 / G4	R0	MSS	positive		cMet negative	negative	Positive (IRS > 2)	Present	negative	1		2	no	no	no		100	0	0	0	0
226	Male	< 68	5.97947	dead	dead of tumor	Proximal stomach	Intestinal	T3	N1	N1 / N2 / N3/a/b	M0	IIA / IIB	L0	V0	G3 / G4	R0	MSS	negative	positive	cMet negative	negative	Positive (IRS > 2)	Present	negative	0	2	2	yes	no	yes	A	84	15	1	0	17
227	Female					Distal stomach	Diffuse	T4a / T4b	N0	N0	M0	IIA / IIB			G3 / G4		MSS	negative	negative	cMet negative					0	2	1	yes	no	no		28	60	10	2	86	86	56	4.3	2.8	1.54	0	0	0	1
228	Male	>= 68	107.335	dead	dead of tumor		Intestinal	T3	N1	N1 / N2 / N3/a/b	M0	IIA / IIB			G1 / G2		MSS	positive	negative	cMet negative					0	2	1	no	no	yes		95	5	0	0	5
229	Male	< 68	3.74538	dead	dead of tumor	Distal stomach	Intestinal	T4a / T4b	N3(a/b)	N1 / N2 / N3/a/b	M1	IV	L1	V0	G3 / G4	R0	MSS	negative	negative	cMet negative	negative	Positive (IRS > 2)	Present	negative	0	2	2	yes	no	no		80	20	0	0	20
230	Male	< 68	8.34497	alive	alive, or dead of other cause	Proximal stomach	Intestinal	T3	N0	N0	M0	IIA / IIB	L0	V0	G1 / G2	R0	MSS	negative	negative	cMet negative	negative	Negative (IRS <= 2)	Not present	negative	0	2	1	yes	no	yes	A	95	0	5	0	10
231	Female	< 68	24.4107	dead	dead of tumor	Proximal stomach	Unklassifiziert	T4a / T4b	N2	N1 / N2 / N3/a/b	M0	IIIA / IIIB / IIIC	L1	V0	G3 / G4	R0	MSS	negative	negative	cMet negative	negative	Negative (IRS <= 2)	Present	negative	1		2	no	no	no		100	0	0	0	0
232	Male	< 68	7.32649	dead	dead of tumor	Proximal stomach	Intestinal	T4a / T4b	N3(a/b)	N1 / N2 / N3/a/b	M1	IV	L1	V0	G3 / G4	R1/R2	MSS	negative	negative	cMet negative	positive	Negative (IRS <= 2)	Present	negative	0	2	2	yes	no	yes		85	5	5	5	30	80	49	4	2.45	1.63265	0	1	0	1
233	Female	>= 68	18.7598	dead	dead of tumor	Proximal stomach	Intestinal	T2	N3(a/b)	N1 / N2 / N3/a/b	M0	IIIA / IIIB / IIIC	L1	V0	G1 / G2	R0	MSS	negative	positive	cMet negative	negative	Positive (IRS > 2)	Present	negative	0	2	2	yes	no	yes	A	90	10	0	0	10
234	Male	< 68	3.58111	dead	dead of tumor	Distal stomach	Intestinal	T2	N1	N1 / N2 / N3/a/b	M0	IIA / IIB	L1	V0	G3 / G4	R0	MSI	negative	negative	cMet negative	negative	Negative (IRS <= 2)	Present	negative	0	2	1	yes	no	yes		30	70	0	0	70
235	Male	>= 68	0.427105	dead	dead of tumor	Proximal stomach	Intestinal	T1a / T1b	N1	N1 / N2 / N3/a/b	M0	IA / IB	L0	V0	G1 / G2	R1/R2	MSS	negative	negative	cMet negative	negative	Negative (IRS <= 2)	Present	negative	0	2	0	yes	no	yes		80	10	5	5	35	329	25	32.9	2.5	13.16	1	1	1	1
236	Male	< 68	2.62834	dead	dead of tumor	Distal stomach	Diffuse	T4a / T4b	N3(a/b)	N1 / N2 / N3/a/b	M1	IV	L1		G3 / G4	R1/R2	MSS	negative		cMet negative	negative	Negative (IRS <= 2)	Not present	negative	1		1	no	no	no		100	0	0	0	0
237	Male	< 68	105.823	alive	alive, or dead of other cause	Proximal stomach	Unklassifiziert	T4a / T4b	N0	N0	M0	IIA / IIB	L0	V0	G3 / G4	R0	MSI	negative	negative	cMet negative	negative	Positive (IRS > 2)	Present	negative	1		1	no	no	no		100	0	0	0	0
238	Male	>= 68	1.31417	dead	dead of tumor	Distal stomach	Mixed	T3	N2	N1 / N2 / N3/a/b	M0	IIIA / IIIB / IIIC	L1	V0	G3 / G4	R0	MSS	negative	negative	cMet negative	negative	Negative (IRS <= 2)	Not present	negative	0	2	2	yes	no	yes		80	15	5	0	25
239	Male	>= 68	13.4045	dead	dead of tumor	Distal stomach	Intestinal	T3	N3(a/b)	N1 / N2 / N3/a/b	M1	IV	L1	V0	G3 / G4	R1/R2	MSS	negative	negative	cMet negative	negative	Negative (IRS <= 2)	Not present	negative	0	2	2	yes	no	yes	A	35	60	2	3	73
240	Female	< 68	14.6201	dead	dead of tumor	Proximal stomach	Diffuse	T4a / T4b	N0	N0	M1	IV	L0	V0	G3 / G4	R0	MSS	negative	negative	cMet negative	negative	Negative (IRS <= 2)	Not present	negative	1		1	no	no	no		100	0	0	0	0
241	Male	< 68	22.9979	dead	dead of tumor	Proximal stomach	Diffuse	T4a / T4b	N3(a/b)	N1 / N2 / N3/a/b	M0	IIIA / IIIB / IIIC	L1	V0	G3 / G4	R0	MSS	negative	positive	cMet negative	negative	Negative (IRS <= 2)	Not present	negative	1		2	no	no	no		100	0	0	0	0
242	Male	< 68	98.3655	alive	alive, or dead of other cause	Distal stomach	Intestinal	T2	N0	N0	M0	IA / IB	L0	V0	G1 / G2	R0	MSS	positive	negative	cMet negative	negative	Positive (IRS > 2)	Present	negative	1		1	no	no	no		100	0	0	0	0
243	Female	< 68	99.4168	alive	alive, or dead of other cause	Distal stomach	Intestinal	T3	N3(a/b)	N1 / N2 / N3/a/b	M0	IIIA / IIIB / IIIC	L0	V0	G3 / G4	R0	MSS	negative	positive	cMet negative	negative	Negative (IRS <= 2)	Present	negative	0	3	2	yes	no	yes		88	10	1	1	15
244	Male	< 68	4.20534	dead	dead of tumor		Intestinal	T4a / T4b	N3(a/b)	N1 / N2 / N3/a/b	M0	IIIA / IIIB / IIIC			G3 / G4		MSS	positive	negative	cMet negative		Positive (IRS > 2)	Present	negative	0	2	1	yes	yes	no	A	25	50	20	5	105	54	56	2.7	2.8	0.964286	0	0	0	0
245	Female	>= 68	94.6858	alive	alive, or dead of other cause	Distal stomach	Mixed	T4a / T4b	N3(a/b)	N1 / N2 / N3/a/b	M0	IIIA / IIIB / IIIC	L1	V0	G3 / G4	R0	MSS	negative	positive	cMet negative		Negative (IRS <= 2)	Present	negative	1		1	no	no	no	A	100	0	0	0	0
246	Female	>= 68	90.3491	alive	alive, or dead of other cause	Distal stomach	Intestinal	T1a / T1b	N0	N0	M0	IA / IB	L0	V0	G1 / G2	R0	MSS	negative	negative	cMet negative	negative	Negative (IRS <= 2)	Present	negative	1		2	no	no	no		100	0	0	0	0
247	Female	< 68	0.0657084	dead	dead of tumor	Distal stomach	Diffuse	T4a / T4b	N3(a/b)	N1 / N2 / N3/a/b	M1	IV	L1	V1	G3 / G4	R1/R2				cMet negative		Negative (IRS <= 2)	Present	negative	1		2	no	no	no		100	0	0	0	0
248	Male	>= 68	64.8871	dead	dead of tumor	Proximal stomach	Intestinal	T1a / T1b	N0	N0	M0	IA / IB	L0	V0	G1 / G2	R0	MSS	negative	negative	cMet negative		Negative (IRS <= 2)	Present	negative	0	3	1	yes	yes	no	A	99	0	0	1	3
249	Female	< 68				Distal stomach	Diffuse	T2	N0	N0	M0	IA / IB	L1	V0	G1 / G2	R0	MSS	negative	positive	cMet negative	positive	Positive (IRS > 2)	Present	negative	0	2	1	yes	no	no		95	5	0	0	5
250	Male	>= 68	0.62423	dead	dead of tumor	Distal stomach	Mixed	T4a / T4b	N3(a/b)	N1 / N2 / N3/a/b	M1	IV	L1	V1	G3 / G4	R1/R2	MSS		positive	cMet negative	negative	Negative (IRS <= 2)	Not present	negative	0	2	1	yes	no	yes		35	30	30	5	105	46	58	2.3	2.9	0.793103	0	0	0	0
251	Female	< 68	3.64682	dead	dead of tumor	Distal stomach	Diffuse	T3	N0	N0	M1	IV			G3 / G4	R0	MSS	negative	negative	cMet positive	negative	Negative (IRS <= 2)	Present	negative	0	2	1	yes	no	no	A	95	5	0	0	5
252	Male	>= 68	0.262834	dead	dead of tumor	Distal stomach	Diffuse	T3	N3(a/b)	N1 / N2 / N3/a/b	M0	IIIA / IIIB / IIIC	L1	V0	G3 / G4	R1/R2	MSS	negative	negative	cMet negative	negative	Negative (IRS <= 2)	Present	negative	0	2	2	yes	no	no		80	10	10	0	30
253	Male	>= 68	11.9261	dead	dead of tumor	Proximal stomach	Intestinal	T3	N1	N1 / N2 / N3/a/b	M0	IIA / IIB	L0	V0	G3 / G4	R0	MSS	negative	negative	cMet negative	negative	Negative (IRS <= 2)	Present	negative	1		1	no	no	no		100	0	0	0	0
254	Male	>= 68	12.5175	dead	dead of tumor	Proximal stomach	Intestinal	T4a / T4b	N1	N1 / N2 / N3/a/b	M0	IIIA / IIIB / IIIC	L1	V0	G3 / G4	R0	MSS	negative		cMet negative	negative	Negative (IRS <= 2)	Not present	negative	0	2	1	yes	no	yes	A	70	10	10	10	60	97	39	4.85	1.95	2.48718	0	0	1	1
255	Male	< 68	63.7043	alive	alive, or dead of other cause	Distal stomach	Unklassifiziert	T4a / T4b	N0	N0	M0	IIIA / IIIB / IIIC	L0	V0	G3 / G4	R0	MSI	negative	negative	cMet negative	negative	Negative (IRS <= 2)	Not present	negative	1		0	no	no	no		100	0	0	0	0
256	Female	>= 68	40.2464	alive	alive, or dead of other cause	Distal stomach	Intestinal	T1a / T1b	N0	N0	M0	IA / IB	L0	V0	G1 / G2	R0	MSS	negative	negative	cMet negative		Negative (IRS <= 2)	Not present	negative	1		0	no	no	no		100	0	0	0	0
257	Male	>= 68	36.0739	dead	dead of tumor		Intestinal	T4a / T4b	N3(a/b)	N1 / N2 / N3/a/b	M0	IIIA / IIIB / IIIC			G3 / G4		MSS	negative		cMet negative					1		2	no	no	no		100	0	0	0	0
258	Male	>= 68	12.3532	dead	alive, or dead of other cause	Proximal stomach	Intestinal	T4a / T4b	N2	N1 / N2 / N3/a/b	M0	IIIA / IIIB / IIIC	L1	V0	G3 / G4	R0	MSS	negative		cMet negative	positive	Positive (IRS > 2)	Present	negative	0	2	1	yes	no	no		90	10	0	0	10
259	Male	>= 68	85.7166	alive	alive, or dead of other cause	Distal stomach	Intestinal	T2	N0	N0	M0	IA / IB	L0	V0	G1 / G2	R0	MSS	negative	positive	cMet negative	negative	Negative (IRS <= 2)	Not present	positive	0	2	0	no	no	yes		70	30	0	0	30
260	Male	>= 68	74.6448	dead		Distal stomach	Intestinal	T1a / T1b	N0	N0	M0	IA / IB	L0	V0	G1 / G2	R0	MSS	negative	negative	cMet negative	negative	Negative (IRS <= 2)	Present	negative	0	3	1	yes	no	no		80	20	0	0	20
261	Male	>= 68	23.0308	dead	dead of tumor	Distal stomach	Mixed	T3	N3(a/b)	N1 / N2 / N3/a/b	M0	IIIA / IIIB / IIIC	L1	V1	G3 / G4	R1/R2	MSS	negative	negative	cMet negative	negative	Negative (IRS <= 2)	Not present	negative	1		0	no	no	no		100	0	0	0	0
262	Male	>= 68	10.2505	dead	dead of tumor	Proximal stomach	Intestinal	T3	N0	N0	M0	IIA / IIB	L1	V0	G1 / G2	R0	MSS	negative	negative	cMet negative	positive	Negative (IRS <= 2)	Present	negative	1		1	no	no	no		100	0	0	0	0
263	Female	< 68	3.21971	dead	alive, or dead of other cause	Distal stomach	Unklassifiziert	T4a / T4b	N1	N1 / N2 / N3/a/b	M0	IIIA / IIIB / IIIC	L0	V0	G3 / G4	R0	MSS	negative	negative	cMet negative	negative	Positive (IRS > 2)	Present	positive	0	2	1	yes	no	no	A	80	10	10	0	30
264	Male	< 68	24.5092	dead	dead of tumor	Distal stomach	Diffuse	T3	N3(a/b)	N1 / N2 / N3/a/b	M0	IIIA / IIIB / IIIC	L1	V0	G3 / G4	R0	MSS	negative	negative	cMet negative	negative	Negative (IRS <= 2)	Not present	negative	0	2	0	yes	no	no		95	5	0	0	5
265	Male	>= 68				Distal stomach	Intestinal	T1a / T1b	N0	N0	M0	IA / IB	L0	V0	G1 / G2	R0	MSS	negative	negative	cMet negative		Negative (IRS <= 2)	Present	negative	1		1	no	no	no		100	0	0	0	0
266	Female	< 68	23.6222	dead	alive, or dead of other cause	Distal stomach	Diffuse	T3	N0	N0	M0	IIA / IIB	L0	V0	G3 / G4	R0	MSS	negative	negative	cMet negative	negative	Negative (IRS <= 2)	Present	negative	0	2	1	yes	no	no		90	10	0	0	10
267	Male	>= 68	5.84805	dead	dead of tumor	Distal stomach	Intestinal	T3	N3(a/b)	N1 / N2 / N3/a/b	M0	IIIA / IIIB / IIIC	L1	V0	G1 / G2	R0	MSS	negative	negative	cMet positive	negative	Negative (IRS <= 2)	Not present	negative	0	2	1	yes	no	yes		20	80	0	0	80
268	Male	< 68	63.4086	dead	dead of tumor	Distal stomach	Intestinal	T3	N2	N1 / N2 / N3/a/b	M0	IIIA / IIIB / IIIC	L0	V0	G1 / G2	R0	MSS	negative	positive	cMet negative	negative	Negative (IRS <= 2)	Not present	negative	0	2	0	yes	yes	yes	A	65	10	20	5	65	80	48	4	2.4	1.66667	1	0	0	1
269	Male	< 68	5.42094	dead	dead of tumor	Distal stomach	Diffuse	T3	N2	N1 / N2 / N3/a/b	M0	IIIA / IIIB / IIIC	L1	V0	G3 / G4	R0	MSS	negative	negative	cMet positive	negative	Negative (IRS <= 2)	Present	negative	0	2	1	yes	no	no	A	35	60	5	0	70	184	126	4.85	3.15	1.54	0	1	0	1
270	Female	< 68	9.72485	dead	dead of tumor	Distal stomach	Intestinal	T4a / T4b	N2	N1 / N2 / N3/a/b	M1	IV			G3 / G4	R0	MSS	negative		cMet negative	negative	Negative (IRS <= 2)	Present	negative	1		1	no	no	no		100	0	0	0	0
271	Female	>= 68	29.7659	dead	dead of tumor	Distal stomach	Intestinal	T4a / T4b	N2	N1 / N2 / N3/a/b	M0	IIIA / IIIB / IIIC	L1	V0	G3 / G4	R0	MSS	negative	negative	cMet negative	negative	Negative (IRS <= 2)	Present	negative	0	2	1	yes	no	no		20	40	40	0	120
272	Male	< 68	82.8255	alive	alive, or dead of other cause	Proximal stomach	Intestinal	T1a / T1b	N0	N0	M0	IA / IB	L0	V0	G3 / G4	R0	MSS	negative	negative	cMet negative	negative	Negative (IRS <= 2)	Not present	negative	0	2	1	no	no	yes		94	5	1	0	7
273	Male	>= 68	13.2402	dead	dead of tumor	Distal stomach	Intestinal	T4a / T4b	N3(a/b)	N1 / N2 / N3/a/b	M1	IV	L0	V0	G3 / G4	R0	MSS	negative	positive	cMet negative	positive	Positive (IRS > 2)	Present	negative	1		1	no	no	no		100	0	0	0	0
274	Female	< 68	12.846	dead	dead of tumor	Distal stomach	Diffuse	T4a / T4b	N2	N1 / N2 / N3/a/b	M0	IIIA / IIIB / IIIC	L1	V0	G3 / G4	R0	MSS	negative	negative	cMet negative	negative	Negative (IRS <= 2)	Not present	negative	1		2	no	no	no		100	0	0	0	0
275	Male	< 68	47.9671	dead	dead of tumor	Distal stomach	Diffuse	T3	N3(a/b)	N1 / N2 / N3/a/b	M0	IIIA / IIIB / IIIC	L1	V0	G3 / G4	R0	MSS		negative	cMet negative	negative		Not present	negative	1		0	no	no	no		100	0	0	0	0
276	Male	>= 68	6.99795	dead	dead of tumor	Proximal stomach	Intestinal	T3	N3(a/b)	N1 / N2 / N3/a/b	M1	IV	L1	V0	G3 / G4	R0	MSS	negative		cMet negative	negative	Negative (IRS <= 2)	Present	negative	0	2	2	yes	no	yes	A	74	20	5	1	33
277	Male	>= 68	3.0883	dead	dead of tumor	Distal stomach	Diffuse	T4a / T4b	N3(a/b)	N1 / N2 / N3/a/b	M0	IIIA / IIIB / IIIC	L1	V0	G3 / G4	R0	MSS	negative	positive	cMet negative	negative	Negative (IRS <= 2)	Not present	negative	0	2	1	yes	no	no		90	10	0	0	10
278	Female	>= 68	51.7454	dead	dead of tumor	Distal stomach	Unklassifiziert	T2	N2	N1 / N2 / N3/a/b	M0	IIA / IIB	L0	V0	G3 / G4	R0	MSI	negative	negative	cMet negative	negative	Positive (IRS > 2)	Present	negative	1		2	no	no	no		100	0	0	0	0
279	Male	>= 68	0.722793	alive	alive, or dead of other cause	Proximal stomach	Intestinal	T4a / T4b	N3(a/b)	N1 / N2 / N3/a/b	M1	IV	L0	V0	G1 / G2	R0	MSS	negative	negative	cMet negative	negative	Negative (IRS <= 2)	Present	positive	1		2	no	no	no		100	0	0	0	0
280	Male	< 68	21.4209	alive	alive, or dead of other cause	Proximal stomach	Intestinal	T3	N1	N1 / N2 / N3/a/b	M0	IIA / IIB			G1 / G2	R0	MSS	negative	positive	cMet negative	negative	Positive (IRS > 2)	Present	negative	0	2	1	yes	no	yes		50	20	15	15	95	79	64	3.95	3.2	1.23438	0	1	0	0
281	Female	< 68	41.5277	dead	dead of tumor	Distal stomach	Diffuse	T3	N1	N1 / N2 / N3/a/b	M0	IIIA / IIIB / IIIC	L0	V0	G3 / G4	R0	MSS	negative	negative	cMet negative	negative	Negative (IRS <= 2)	Not present	negative	1		0	no	no	no		100	0	0	0	0
282	Male	< 68	0.328542	alive	alive, or dead of other cause	Distal stomach	Diffuse	T2	N0	N0	M0	IA / IB	L0	V0	G3 / G4	R0	MSS	negative	negative	cMet negative	negative	Negative (IRS <= 2)	Not present	negative	1		0	no	no	no		100	0	0	0	0
283	Male	>= 68	1.08419	dead	dead of tumor	Distal stomach	Intestinal	T3	N3(a/b)	N1 / N2 / N3/a/b	M1	IV	L1	V1	G3 / G4	R1/R2	MSS	positive	negative	cMet negative	negative	Negative (IRS <= 2)	Present	negative	1		0	no	no	no		100	0	0	0	0
284	Male	>= 68	33.6427	dead	alive, or dead of other cause	Distal stomach	Intestinal	T1a / T1b	N0	N0	M0	IA / IB	L0	V0	G1 / G2	R0			negative	cMet negative	negative	Negative (IRS <= 2)	Present	negative	0	2	1	yes	no	yes		95	5	0	0	5
285	Male	>= 68	4.50103	dead	dead of tumor	Distal stomach	Mixed	T4a / T4b	N3(a/b)	N1 / N2 / N3/a/b	M1	IV	L1	V0	G3 / G4	R1/R2	MSS	negative		cMet negative	negative	Negative (IRS <= 2)	Present	negative	1		2	no	no	no		100	0	0	0	0
286	Female	>= 68	13.5688	dead	dead of tumor	Distal stomach	Intestinal	T3	N2	N1 / N2 / N3/a/b	M0	IIIA / IIIB / IIIC	L1	V1	G3 / G4	R0	MSS	negative	positive	cMet negative	negative	Negative (IRS <= 2)	Not present	negative	0	2	2	yes	no	no		65	30	5	0	40
287	Male	>= 68	0.558522	alive	alive, or dead of other cause	Distal stomach	Intestinal	T2	N0	N0	M0	IA / IB	L0	V0	G3 / G4	R0		negative	negative	cMet negative	negative				1		2	no	no	no		100	0	0	0	0
288	Male	< 68	12.4846	dead	dead of tumor		Intestinal	T3	N0	N0	M0	IIA / IIB			G3 / G4		MSS	negative	positive	cMet negative		Positive (IRS > 2)	Not present	negative	0	1	1	yes	yes	yes		75	10	10	5	45	86	54	4.3	2.7	1.59259	0	0	0	1
289	Female	>= 68				Proximal stomach	Unklassifiziert	T2	N3(a/b)	N1 / N2 / N3/a/b	M0	IIIA / IIIB / IIIC	L0	V0	G3 / G4	R0	MSS	negative	negative	cMet negative	negative	Positive (IRS > 2)	Present	negative	0	2	1	yes	no	yes	A	93	5	2	0	9
290	Female	>= 68	78.4559	alive	alive, or dead of other cause	Distal stomach	Intestinal	T1a / T1b	N0	N0	M0	IA / IB	L0	V0	G3 / G4	R0	MSS	negative	negative	cMet negative					1		0	no	no	no		100	0	0	0	0
291	Female	< 68	11.8604	dead	dead of tumor	Distal stomach	Intestinal	T4a / T4b	N3(a/b)	N1 / N2 / N3/a/b	M1	IV	L0	V1	G3 / G4	R0	MSS	negative	negative	cMet positive	negative	Negative (IRS <= 2)	Present	negative	0	2	1	no	no	yes		95	0	5	0	10
292	Female	< 68	36.1068	dead	dead of tumor	Distal stomach	Diffuse	T4a / T4b	N3(a/b)	N1 / N2 / N3/a/b	M1	IV	L1	V0	G3 / G4	R0	MSS	negative	negative	cMet negative	negative	Negative (IRS <= 2)	Not present	negative	0	2	0	yes	no	yes		98	0	1	1	5	285	51	14.25	2.55	5.59	0	1	1	1
293	Male	>= 68	39.2608	dead	dead of tumor	Distal stomach	Intestinal	T4a / T4b	N2	N1 / N2 / N3/a/b	M0	IIIA / IIIB / IIIC	L1	V0	G1 / G2	R0	MSS	negative	negative	cMet negative	negative	Positive (IRS > 2)	Present	negative	0	2	2	yes	no	no		20	80	0	0	80
294	Female	< 68	0.887064	alive	alive, or dead of other cause	Distal stomach	Intestinal	T4a / T4b	N1	N1 / N2 / N3/a/b	M0	IIIA / IIIB / IIIC	L1	V0	G3 / G4	R0				cMet negative	negative	Negative (IRS <= 2)	Not present	negative	0	2	2	yes	no	no		90	10	0	0	10
295	Female	< 68	46.3573	alive	alive, or dead of other cause	Distal stomach	Diffuse	T1a / T1b	N0	N0	M0	IA / IB	L0	V0	G3 / G4	R0	MSS	negative	negative	cMet negative	negative	Negative (IRS <= 2)	Not present	negative	1		1	no	no	no		100	0	0	0	0
296	Female	>= 68				Distal stomach	Unklassifiziert	T2	N0	N0	M0	IA / IB	L0	V0	G3 / G4	R0	MSI	negative	negative	cMet negative	negative	Positive (IRS > 2)	Not present	negative	1		1	no	no	no		100	0	0	0	0
297	Female	< 68	0.328542	alive	alive, or dead of other cause	Distal stomach	Diffuse	T4a / T4b	N2	N1 / N2 / N3/a/b	M0	IIIA / IIIB / IIIC	L0	V0	G3 / G4	R0	MSS	negative	negative	cMet negative	negative	Negative (IRS <= 2)	Not present	negative	1		0	no	no	no		100	0	0	0	0
298	Male	< 68	19.8768	dead	dead of tumor	Distal stomach	Unklassifiziert	T3	N3(a/b)	N1 / N2 / N3/a/b	M0	IIIA / IIIB / IIIC	L1	V1	G3 / G4	R0	MSS	positive	positive	cMet negative	negative	Positive (IRS > 2)	Present	negative	0	2	1	yes	no	no	A	99	0	1	0	2
299	Male	< 68	9.49487	dead	dead of tumor	Proximal stomach	Unklassifiziert	T3	N0	N0	M0	IIA / IIB	L0	V0	G3 / G4	R0	MSS	negative	negative	cMet negative	negative	Positive (IRS > 2)	Not present	positive	0	2	2	yes	no	no	A	70	20	7	3	43
300	Male	< 68	8.31211	dead	dead of tumor	Proximal stomach	Intestinal	T4a / T4b	N3(a/b)	N1 / N2 / N3/a/b	M0	IIIA / IIIB / IIIC	L1	V0	G3 / G4	R0	MSS	negative	negative	cMet negative	negative				0	2	1	yes	no	no		98	2	0	0	2
301	Male	>= 68	35.0226	dead	dead of tumor	Distal stomach	Intestinal	T4a / T4b	N1	N1 / N2 / N3/a/b	M1	IV	L1	V0	G3 / G4	R0	MSI	negative	negative	cMet negative	negative	Negative (IRS <= 2)	Present	negative	0	2	2	yes	no	no	A	90	10	0	0	10
302	Male	< 68	9.3963	dead	dead of tumor	Proximal stomach	Intestinal	T2	N0	N0	M0	IA / IB	L1	V1	G3 / G4	R0	MSS	negative	negative	cMet negative	negative	Positive (IRS > 2)	Present	negative	1		2	no	no	no		100	0	0	0	0
303	Female	>= 68	1.24846	dead	dead of tumor	Proximal stomach	Diffuse	T4a / T4b	N3(a/b)	N1 / N2 / N3/a/b	M0	IIIA / IIIB / IIIC	L1	V0	G3 / G4	R0	MSS	negative	negative	cMet negative	negative				0	2	2	yes	no	no	A	94	5	1	0	7
304	Female	< 68	85.4209	alive	alive, or dead of other cause	Distal stomach	Diffuse	T3	N3(a/b)	N1 / N2 / N3/a/b	M0	IIIA / IIIB / IIIC	L1	V0	G3 / G4	R0	MSS	negative	negative	cMet negative	negative	Negative (IRS <= 2)	Present	negative	1		2	no	no	no		100	0	0	0	0
305	Male	< 68	18.2669	dead	dead of tumor	Proximal stomach	Intestinal	T4a / T4b	N2	N1 / N2 / N3/a/b	M0	IIIA / IIIB / IIIC	L0	V0	G3 / G4	R0	MSS	negative	positive	cMet negative	negative				1		1	no	no	no		100	0	0	0	0
306	Female	>= 68	9.7577	dead	dead of tumor	Distal stomach	Diffuse	T4a / T4b	N3(a/b)	N1 / N2 / N3/a/b	M0	IIIA / IIIB / IIIC	L0	V0	G3 / G4	R0	MSS	negative		cMet negative	negative	Negative (IRS <= 2)	Not present	negative	1		1	no	no	no		100	0	0	0	0
307	Male	>= 68	-0.0328542	dead	dead of tumor	Distal stomach	Intestinal	T4a / T4b	N3(a/b)	N1 / N2 / N3/a/b	M0	IIIA / IIIB / IIIC			G3 / G4		MSS	negative	negative	cMet negative					0	3	2	yes	no	yes		48	40	10	2	66
308	Female	< 68	12.1232	dead	dead of tumor	Distal stomach	Diffuse	T4a / T4b	N3(a/b)	N1 / N2 / N3/a/b	M1	IV	L0	V0	G3 / G4	R0	MSS	negative	negative	cMet negative	negative	Negative (IRS <= 2)	Present	negative	1		1	no	no	no		100	0	0	0	0
309	Male	< 68	9.62628	dead	dead of tumor	Proximal stomach	Intestinal	T3	N3(a/b)	N1 / N2 / N3/a/b	M0	IIIA / IIIB / IIIC	L0	V0	G1 / G2	R0	MSS	negative	negative	cMet negative	negative	Negative (IRS <= 2)	Present	positive	1		0	no	no	no		100	0	0	0	0
310	Female	< 68	4.56674	dead	dead of tumor	Distal stomach	Diffuse	T4a / T4b	N3(a/b)	N1 / N2 / N3/a/b	M1	IV	L0	V0	G3 / G4	R0	MSS	negative	negative	cMet negative	negative	Negative (IRS <= 2)	Not present	negative	1		0	no	no	no		100	0	0	0	0
311	Male	< 68	59.7618	dead	dead of tumor	Distal stomach	Diffuse	T3	N0	N0	M0	IIA / IIB	L0	V0	G3 / G4	R0	MSS	negative	negative	cMet negative	negative	Negative (IRS <= 2)	Present	negative	1		1	no	no	no		100	0	0	0	0
312	Female	< 68	9.29774	dead	dead of tumor	Distal stomach	Mixed	T4a / T4b	N3(a/b)	N1 / N2 / N3/a/b	M1	IV	L0	V1	G3 / G4	R0	MSS	negative	negative	cMet negative	positive	Negative (IRS <= 2)	Not present	negative	0	1	2	yes	no	no		95	5	0	0	5
313	Male	>= 68	44.846	dead	dead of tumor	Distal stomach	Intestinal	T1a / T1b	N1	N1 / N2 / N3/a/b	M0	IA / IB	L0	V0	G1 / G2	R0	MSS	negative	negative	cMet negative	positive	Negative (IRS <= 2)	Present	negative	1		1	no	no	no		100	0	0	0	0
314	Male	>= 68	4.40246	dead	dead of tumor	Distal stomach	Diffuse	T3	N1	N1 / N2 / N3/a/b	M1	IV	L1	V0	G3 / G4	R0	MSS	negative	negative	cMet negative	negative	Negative (IRS <= 2)	Not present	negative	1		2	no	no	no		100	0	0	0	0
315	Female	< 68	7.26078	dead	dead of tumor	Proximal stomach	Intestinal	T3	N3(a/b)	N1 / N2 / N3/a/b	M1	IV	L1	V0	G3 / G4	R0	MSS	negative	negative	cMet negative	negative	Negative (IRS <= 2)	Present	negative	1		1	no	no	no		100	0	0	0	0
316	Female	>= 68	76.2875	alive	alive, or dead of other cause	Distal stomach	Intestinal	T3	N0	N0	M0	IIA / IIB	L0	V0	G3 / G4	R0	MSI	negative	negative	cMet negative	negative	Positive (IRS > 2)	Not present	negative	0	2	1	yes	no	no		70	20	10	0	40
317	Female	< 68	10.3819	dead	dead of tumor	Proximal stomach	Diffuse	T3	N3(a/b)	N1 / N2 / N3/a/b	M0	IIIA / IIIB / IIIC	L1	V0	G3 / G4	R0	MSS	negative	negative	cMet negative	negative	Negative (IRS <= 2)	Not present	negative	1		1	no	no	no		100	0	0	0	0
318	Male	< 68	9.49487	dead	dead of tumor	Proximal stomach	Intestinal	T3	N3(a/b)	N1 / N2 / N3/a/b	M0	IIIA / IIIB / IIIC	L1	V1	G3 / G4	R0	MSS	negative	negative	cMet negative	negative	Positive (IRS > 2)	Present	negative	1		1	no	no	no		100	0	0	0	0
319	Male	< 68	9.88912	dead	dead of tumor	Proximal stomach	Intestinal	T3	N3(a/b)	N1 / N2 / N3/a/b	M0	IIIA / IIIB / IIIC	L1	V0	G3 / G4	R0	MSS	negative	negative	cMet positive	negative	Positive (IRS > 2)	Not present	positive	1		2	no	no	no	A	100	0	0	0	0
320	Female	>= 68	19.1869	dead	alive, or dead of other cause	Proximal stomach	Unklassifiziert	T1a / T1b	N1	N1 / N2 / N3/a/b	M0	IA / IB	L0	V1	G3 / G4	R0	MSS	negative	negative	cMet negative	negative	Negative (IRS <= 2)	Present	negative	0	3	0	yes	yes	yes		70	10	10	10	60	58	35	2.9	1.75	1.65714	0	0	0	0
321	Male	< 68	104.476	dead	alive, or dead of other cause	Distal stomach	Intestinal	T1a / T1b	N0	N0	M0	IA / IB	L0	V0	G3 / G4	R0	MSS	negative	negative	cMet negative	negative	Positive (IRS > 2)	Present	negative	1		2	no	no	no		100	0	0	0	0
322	Female	>= 68	35.8439	dead	alive, or dead of other cause	Distal stomach	Unklassifiziert	T3	N0	N0	M1	IV			G3 / G4	R0	MSI	negative	negative	cMet negative	negative	Positive (IRS > 2)	Present	negative	0	2	1	yes	yes	no	A	90	10	0	0	10
323	Female	< 68	58.6448	dead	dead of tumor	Distal stomach	Diffuse	T3	N1	N1 / N2 / N3/a/b	M0	IIA / IIB	L0	V0	G3 / G4	R1/R2	MSS	negative	negative	cMet negative	negative	Negative (IRS <= 2)	Present	negative	1		0	no	no	no		100	0	0	0	0
324	Male	>= 68	3.44969	dead	dead of tumor	Proximal stomach	Diffuse	T4a / T4b	N3(a/b)	N1 / N2 / N3/a/b	M0	IIIA / IIIB / IIIC	L1	V0	G3 / G4	R1/R2	MSS	negative	negative	cMet positive	negative	Negative (IRS <= 2)	Present	negative	1		1	no	no	no		100	0	0	0	0
325	Male	< 68	29.5688	dead	dead of tumor	Distal stomach	Intestinal	T3	N0	N0	M1	IV	L0	V0	G1 / G2	R0	MSS	negative		cMet negative	negative	Negative (IRS <= 2)	Present	positive	0	2	2	no	no	yes		97	3	0	0	3
326	Female	< 68	20.271	dead	dead of tumor	Distal stomach	Intestinal	T3	N3(a/b)	N1 / N2 / N3/a/b	M0	IIIA / IIIB / IIIC	L1	V0	G3 / G4	R0	MSS	negative	negative	cMet negative	negative	Negative (IRS <= 2)	Present	negative	0	2	1	yes	no	no		90	10	0	0	10
327	Female	>= 68	69.0267	dead	alive, or dead of other cause	Distal stomach	Diffuse	T3	N0	N0	M0	IIA / IIB	L1	V0	G3 / G4	R0	MSS	negative	negative	cMet negative	negative	Negative (IRS <= 2)	Present	negative	1		1	no	no	no		100	0	0	0	0
328	Female	< 68	13.2074	dead	dead of tumor	Proximal stomach	Unklassifiziert	T4a / T4b	N0	N0	M0	IIIA / IIIB / IIIC	L0	V0	G3 / G4	R0	MSS	negative	negative	cMet negative	negative	Negative (IRS <= 2)	Present	negative	1		1	no	no	no		100	0	0	0	0
329	Male	< 68	69.1253	dead	dead of tumor	Proximal stomach	Intestinal	T3	N2	N1 / N2 / N3/a/b	M0	IIIA / IIIB / IIIC	L0	V0	G1 / G2	R0	MSS	negative		cMet negative	negative	Positive (IRS > 2)	Not present	positive	1		1	no	no	no	A	100	0	0	0	0
330	Male	>= 68	7.78645	dead	dead of tumor	Proximal stomach	Intestinal	T3	N3(a/b)	N1 / N2 / N3/a/b	M0	IIIA / IIIB / IIIC	L1	V0	G3 / G4	R1/R2	MSS	negative	negative	cMet negative	negative	Negative (IRS <= 2)	Not present	negative	1		2	no	no	no	A	100	0	0	0	0
331	Male	>= 68	0.427105	dead	dead of tumor	Proximal stomach	Intestinal	T3	N3(a/b)	N1 / N2 / N3/a/b	M0	IIIA / IIIB / IIIC	L0	V0	G3 / G4	R0	MSS	negative	negative	cMet negative	negative	Negative (IRS <= 2)	Present	positive	1		1	no	no	no		100	0	0	0	0
332	Male	>= 68	13.4374	dead	dead of tumor	Proximal stomach	Intestinal	T3	N3(a/b)	N1 / N2 / N3/a/b	M0	IIIA / IIIB / IIIC	L1	V1	G3 / G4	R0	MSS	negative		cMet negative	negative	Negative (IRS <= 2)	Not present	negative	1		0	no	no	no	A	100	0	0	0	0
333	Female	>= 68	11.729	dead	dead of tumor	Distal stomach	Diffuse	T3	N3(a/b)	N1 / N2 / N3/a/b	M1	IV	L0	V0	G3 / G4	R0	MSS	negative		cMet negative	negative	Negative (IRS <= 2)	Present	negative	1		1	no	no	no		100	0	0	0	0
334	Male						Diffuse	T3			M0						MSS	negative	negative	cMet negative					1		1	no	no	no		100	0	0	0	0
335	Male	< 68	1.44559	dead	dead of tumor	Proximal stomach	Unklassifiziert	T3	N3(a/b)	N1 / N2 / N3/a/b	M0	IIIA / IIIB / IIIC	L1	V0	G3 / G4	R0	MSS	positive	positive	cMet negative	negative	Positive (IRS > 2)	Present	negative	0	2	2	yes	no	yes		98	2	0	0	2
336	Male	>= 68	25.5277	dead	alive, or dead of other cause	Distal stomach	Intestinal	T1a / T1b	N0	N0	M0	IA / IB	L0	V0	G1 / G2	R0	MSS	negative	negative	cMet negative		Negative (IRS <= 2)	Present	negative	1		2	no	no	no		100	0	0	0	0
337	Male	< 68	16.6242	dead	dead of tumor	Distal stomach	Diffuse	T4a / T4b	N2	N1 / N2 / N3/a/b	M0	IIIA / IIIB / IIIC	L1	V0	G3 / G4	R0	MSS	negative	negative	cMet negative	negative	Negative (IRS <= 2)	Not present	negative	1		0	no	no	no		100	0	0	0	0
338	Male	>= 68	2.20123	alive	alive, or dead of other cause	Proximal stomach	Intestinal	T3	N1	N1 / N2 / N3/a/b	M0	IIA / IIB	L1	V1	G1 / G2	R0	MSS	negative	positive	cMet negative	negative	Positive (IRS > 2)	Present	positive	1	2	2	yes	no	no		90	10	0	0	10
339	Male	>= 68	4.27105	dead	dead of tumor	Proximal stomach	Mixed	T3	N2	N1 / N2 / N3/a/b	M0	IIIA / IIIB / IIIC	L1	V1	G3 / G4	R1/R2	MSS	negative	negative	cMet positive	negative	Negative (IRS <= 2)	Not present	negative	1		2	no	no	no		100	0	0	0	0
340	Male	>= 68				Distal stomach	Intestinal	T3	N2	N1 / N2 / N3/a/b	M0	IIIA / IIIB / IIIC	L1	V1	G1 / G2	R0	MSI	negative		cMet negative	negative	Negative (IRS <= 2)	Not present	negative	0	2	2	yes	yes	no		95	5	0	0	5
341	Male	< 68	14.0945	dead	dead of tumor	Proximal stomach	Intestinal	T4a / T4b	N1	N1 / N2 / N3/a/b	M0	IIIA / IIIB / IIIC	L1	V1	G3 / G4	R0	MSS	negative	negative	cMet negative	negative	Positive (IRS > 2)	Present	positive	1		1	no	no	no		100	0	0	0	0
342	Male	< 68	14.0287	dead	dead of tumor	Distal stomach	Intestinal	T1a / T1b	N0	N0	M0	IA / IB	L0	V0	G1 / G2	R0			positive	cMet negative		Negative (IRS <= 2)	Not present	negative	0	2	1	no	no	yes		98	2	0	0	2
343	Male	>= 68	34.694	dead	dead of tumor	Proximal stomach	Intestinal	T3	N0	N0	M0	IIA / IIB	L0	V0	G1 / G2	R0	MSS	negative		cMet negative	negative	Positive (IRS > 2)	Present	negative	1		2	no	no	no		100	0	0	0	0
344	Male	>= 68	20.7639	dead	alive, or dead of other cause	Proximal stomach	Diffuse	T3	N3(a/b)	N1 / N2 / N3/a/b	M0	IIIA / IIIB / IIIC	L1	V0	G3 / G4	R0	MSS	negative	negative	cMet negative	negative	Negative (IRS <= 2)	Present	negative	1		1	no	no	no		100	0	0	0	0
345	Female	< 68	50.4641	dead	alive, or dead of other cause	Proximal stomach	Intestinal	T1a / T1b	N0	N0	M0	IA / IB	L0	V0	G1 / G2	R0	MSS	negative	positive	cMet negative		Positive (IRS > 2)	Present	negative	0	2	2	no	no	yes		98	1	1	0	3
346	Male	>= 68	4.82957	alive	alive, or dead of other cause	Proximal stomach	Intestinal	T3	N2	N1 / N2 / N3/a/b	M0	IIIA / IIIB / IIIC	L0	V0	G3 / G4	R0	MSI	negative	negative	cMet negative	negative	Negative (IRS <= 2)	Not present	negative	0	2	1	yes	no	no	A	95	5	0	0	5
347	Male	< 68	4.63244	dead	dead of tumor	Distal stomach	Diffuse	T4a / T4b	N3(a/b)	N1 / N2 / N3/a/b	M0	IIIA / IIIB / IIIC	L1	V0	G3 / G4	R0	MSS	negative	negative	cMet negative	negative	Negative (IRS <= 2)	Present	negative	0	2	1	no	no	yes		95	5	0	0	5
348	Female	< 68	77.2731	alive	alive, or dead of other cause	Proximal stomach	Intestinal	T4a / T4b	N0	N0	M0	IIA / IIB	L1	V0	G3 / G4	R0	MSS	negative	negative	cMet negative	negative	Negative (IRS <= 2)	Not present	negative	1		1	no	no	no		100	0	0	0	0
349	Female	>= 68	77.1745	alive	alive, or dead of other cause	Proximal stomach	Intestinal	T3	N0	N0	M0	IIA / IIB	L0	V0	G3 / G4	R0	MSI	negative	positive	cMet negative	negative	Negative (IRS <= 2)	Present	negative	1		1	no	no	no		100	0	0	0	0
350	Male	>= 68	23.2936	dead	alive, or dead of other cause	Distal stomach	Diffuse	T3	N2	N1 / N2 / N3/a/b	M0	IIIA / IIIB / IIIC	L0	V0	G3 / G4	R0	MSS	negative	positive	cMet negative	negative	Negative (IRS <= 2)	Present	negative	1		0	no	no	no		100	0	0	0	0
351	Female	>= 68	17.0513	dead	dead of tumor	Distal stomach	Diffuse	T3	N1	N1 / N2 / N3/a/b	M0	IIA / IIB	L1	V0	G3 / G4	R0	MSS	negative	positive	cMet negative	negative	Negative (IRS <= 2)	Present	negative	1		2	no	no	no		100	0	0	0	0
352	Female	>= 68	0.887064	dead	dead of tumor	Distal stomach	Mixed	T3	N3(a/b)	N1 / N2 / N3/a/b	M0	IIIA / IIIB / IIIC	L1	V0	G3 / G4	R0	MSS	negative	positive	cMet negative	negative	Negative (IRS <= 2)	Present	positive	0	2	2	yes	no	yes		93	5	2	0	9
353	Female	>= 68	8.64066	dead	dead of tumor	Proximal stomach	Intestinal	T2	N0	N0	M0	IA / IB	L1	V0	G3 / G4	R0	MSS	negative	negative	cMet negative	positive	Positive (IRS > 2)	Present	negative	0	2	1	yes	no	no	A	96	4	0	0	4
354	Female	< 68	33.2485	dead	dead of tumor	Distal stomach	Diffuse	T3	N3(a/b)	N1 / N2 / N3/a/b	M0	IIIA / IIIB / IIIC	L1	V0	G3 / G4	R0	MSS		positive	cMet negative	negative	Negative (IRS <= 2)	Present	negative	1		0	no	no	no		100	0	0	0	0
355	Male	>= 68	4.89528	dead	dead of tumor	Distal stomach	Diffuse	T4a / T4b	N3(a/b)	N1 / N2 / N3/a/b	M1	IV	L0	V0	G3 / G4	R0	MSS	negative	negative	cMet negative	negative	Negative (IRS <= 2)	Present	negative	1		1	no	no	no		100	0	0	0	0
356	Male	>= 68	35.154	dead	dead of tumor	Proximal stomach	Intestinal	T2	N0	N0	M0	IA / IB	L0	V0	G1 / G2	R0	MSS	negative	negative	cMet negative	negative	Positive (IRS > 2)	Not present	negative	0	2	1	yes	no	yes		90	10	0	0	10
357	Male	< 68	0.788501	dead	dead of tumor	Proximal stomach	Mixed	T3	N3(a/b)	N1 / N2 / N3/a/b	M0	IIIA / IIIB / IIIC	L1	V1	G3 / G4	R0	MSS	negative	negative	cMet positive	negative	Negative (IRS <= 2)	Present	negative	1		1	no	no	no		100	0	0	0	0
358	Male	>= 68	42.4805	dead	dead of tumor	Proximal stomach	Intestinal	T3	N3(a/b)	N1 / N2 / N3/a/b	M0	IIIA / IIIB / IIIC	L1	V0	G1 / G2	R0	MSS	negative	positive	cMet negative	negative	Negative (IRS <= 2)	Present	negative	0	2	2	yes	no	no	A	80	20	0	0	20
359	Male	< 68	37.4867	dead	dead of tumor	Proximal stomach	Unklassifiziert	T2	N3(a/b)	N1 / N2 / N3/a/b	M0	IIIA / IIIB / IIIC	L1	V0	G3 / G4	R0	MSS	negative	negative	cMet negative	negative	Positive (IRS > 2)	Present	positive	1		0	no	no	no		100	0	0	0	0
360	Female	< 68	0.131417	alive	alive, or dead of other cause	Distal stomach	Diffuse	T2	N0	N0	M0	IA / IB	L0	V0	G3 / G4	R0	MSS	negative	negative	cMet negative		Negative (IRS <= 2)	Not present	negative	1		2	no	no	no		100	0	0	0	0
361	Male	< 68	5.22382	dead	dead of tumor	Proximal stomach	Intestinal	T3	N2	N1 / N2 / N3/a/b	M0	IIIA / IIIB / IIIC	L1	V0	G3 / G4	R0	MSS	negative	negative	cMet negative	positive	Positive (IRS > 2)	Present	positive	1		1	no	no	no		100	0	0	0	0
362	Female	>= 68	0.131417	alive	alive, or dead of other cause	Distal stomach	Intestinal	T1a / T1b	N1	N1 / N2 / N3/a/b	M0	IA / IB	L0	V0	G1 / G2	R0	MSS	negative	negative	cMet negative		Negative (IRS <= 2)	Present	negative	1		1	no	no	no		100	0	0	0	0
363	Female	< 68	4.00821	dead	dead of tumor	Distal stomach	Diffuse	T4a / T4b	N3(a/b)	N1 / N2 / N3/a/b	M0	IIIA / IIIB / IIIC	L1	V0	G3 / G4	R0	MSS	negative	negative		negative	Negative (IRS <= 2)	Present	negative	1		1	no	no	no		100	0	0	0	0
364	Male	< 68	0.131417	alive	alive, or dead of other cause	Distal stomach	Diffuse	T1a / T1b	N0	N0	M0	IA / IB	L0	V0	G3 / G4	R0			negative	cMet negative			999	negative	1		1	no	no	no		100	0	0	0	0
365	Female	< 68				Distal stomach	Diffuse	T3	N2	N1 / N2 / N3/a/b	M0	IIIA / IIIB / IIIC	L1	V0	G3 / G4	R0	MSS	negative	positive	cMet negative			999	negative	1		1	no	no	no		100	0	0	0	0
366	Male	< 68	5.78234	dead	dead of tumor	Proximal stomach	Diffuse	T4a / T4b	N2	N1 / N2 / N3/a/b	M0	IIIA / IIIB / IIIC	L0	V0	G3 / G4	R0	MSS	negative	negative	cMet positive	negative	Negative (IRS <= 2)	Present	negative	1		1	no	no	no		100	0	0	0	0
367	Female	< 68	21.4538	dead	dead of tumor	Proximal stomach	Diffuse	T4a / T4b	N2	N1 / N2 / N3/a/b	M1	IV	L0	V0	G3 / G4	R1/R2	MSS	negative	negative	cMet negative	negative	Negative (IRS <= 2)	Present	negative	1		1	no	no	no		100	0	0	0	0
368	Male	< 68	6.40657	dead	dead of tumor	Distal stomach	Diffuse	T4a / T4b	N3(a/b)	N1 / N2 / N3/a/b	M1	IV	L1	V0	G3 / G4	R0	MSS	negative		cMet negative	negative	Negative (IRS <= 2)	Present	negative	1		2	no	no	no		100	0	0	0	0
369	Male	< 68	64.6899	dead	dead of tumor	Distal stomach	Diffuse	T3	N3(a/b)	N1 / N2 / N3/a/b	M0	IIIA / IIIB / IIIC	L0	V1	G3 / G4	R0	MSS	negative	negative	cMet negative	negative	Negative (IRS <= 2)	Not present	negative	1		1	no	no	no		100	0	0	0	0
370	Male	>= 68	1.60986	alive	alive, or dead of other cause	Distal stomach	Intestinal	T4a / T4b	N3(a/b)	N1 / N2 / N3/a/b	M0	IIIA / IIIB / IIIC	L1	V0	G1 / G2	R0	MSS	negative	negative	cMet negative	negative	Positive (IRS > 2)	Present	negative	0	2	1	yes	no	no	A	95	5	0	0	5
371	Male	>= 68	27.9589	dead	dead of tumor	Distal stomach	Intestinal	T3	N0	N0	M0	IIA / IIB	L1	V1	G1 / G2	R0	MSS		negative	cMet negative	negative	Negative (IRS <= 2)	Present	negative	0	2	1	yes	yes	no	A	60	30	10	0	50
372	Male	>= 68	0.164271	alive	alive, or dead of other cause	Distal stomach	Intestinal	T2	N0	N0	M0	IA / IB	L1	V0	G1 / G2	R0	MSS	negative	negative	cMet negative	negative	Negative (IRS <= 2)	Present	negative	0	2	2	yes	no	no		50	50	0	0	50
373	Male	>= 68	20.0411	dead	dead of tumor	Distal stomach	Intestinal	T3	N1	N1 / N2 / N3/a/b	M0	IIA / IIB	L1	V1	G1 / G2	R0	MSS	negative	negative	cMet negative	negative	Positive (IRS > 2)	Not present	negative	0	2	0	yes	no	yes	A	20	30	30	20	150	119	46	5.95	2.3	2.58696	0	0	1	1
374	Male	>= 68	1.11704	dead	alive, or dead of other cause	Distal stomach	Intestinal	T3	N0	N0	M0	IIA / IIB	L0	V0	G3 / G4	R0	MSS	negative	negative	cMet negative	negative	Negative (IRS <= 2)	Not present	negative	1		1	no	no	no		100	0	0	0	0
375	Male	< 68	4.10678	dead	alive, or dead of other cause	Distal stomach	Intestinal	T3	N0	N0	M0	IIA / IIB	L0	V0	G3 / G4	R0	MSI	negative	negative	cMet negative	negative	Positive (IRS > 2)	Present	negative	0	2	1	yes	no	yes		60	10	20	10	80	47	34	2.35	1.7	1.38235	1	0	0	0
376	Female	>= 68	10.6448	dead	dead of tumor	Distal stomach	Diffuse	T3	N0	N0	M0	IIA / IIB	L1	V0	G3 / G4	R1/R2	MSS	negative	negative	cMet negative	negative	Negative (IRS <= 2)	Present	negative	1		0	no	no	no		100	0	0	0	0
377	Female	>= 68	5.05955	dead	dead of tumor	Distal stomach	Unklassifiziert	T4a / T4b	N3(a/b)	N1 / N2 / N3/a/b	M1	IV	L1	V0	G3 / G4	R1/R2	MSS	negative	positive	cMet negative	negative	Positive (IRS > 2)	Present	positive	1		2	no	no	no		100	0	0	0	0
378	Male	>= 68	30.3573	dead	dead of tumor	Distal stomach	Diffuse	T4a / T4b	N2	N1 / N2 / N3/a/b	M0	IIIA / IIIB / IIIC	L1	V0	G3 / G4	R0	MSS	negative	negative	cMet negative		Negative (IRS <= 2)	Not present	negative	0	2	0	yes	no	yes		99	1	0	0	1
379	Female	< 68	60.616	alive	alive, or dead of other cause	Distal stomach	Diffuse	T3	N1	N1 / N2 / N3/a/b	M0	IIA / IIB	L1	V0	G3 / G4	R0	MSS	negative	negative	cMet negative		Negative (IRS <= 2)	Present	negative	1		1	no	no	no		100	0	0	0	0
380	Female	>= 68	36.961	dead		Distal stomach	Intestinal	T3	N0	N0	M0	IIA / IIB	L0	V0	G3 / G4	R0	MSS	negative	positive	cMet negative	negative	Negative (IRS <= 2)	Present	negative	0	2	0	yes	no	yes		70	20	10	0	40
381	Male	< 68	6.47228	dead	dead of tumor		Intestinal	T4a / T4b	N1	N1 / N2 / N3/a/b	M0	IIIA / IIIB / IIIC			G3 / G4		MSS	negative	negative	cMet negative					1		0	no	no	no		100	0	0	0	0
382	Female	< 68	26.5133	dead	dead of tumor	Distal stomach	Intestinal	T4a / T4b	N3(a/b)	N1 / N2 / N3/a/b	M0	IIIA / IIIB / IIIC	L1	V1	G3 / G4	R0	MSS	negative	negative	cMet negative	negative	Negative (IRS <= 2)	Not present	negative	0	2	0	yes	no	yes		60	10	10	20	90	127	54	6.35	2.7	2.35185	0	0	1	1
383	Female	>= 68	64.2628	alive	alive, or dead of other cause	Distal stomach	Intestinal	T3	N0	N0	M0	IIA / IIB	L1	V0	G1 / G2	R0	MSS	negative	negative	cMet negative	negative	Negative (IRS <= 2)	Not present	negative	0	2	0	no	no	yes		95	5	0	0	5
384	Male	< 68				Distal stomach	Diffuse	T3	N3(a/b)	N1 / N2 / N3/a/b	M1	IV	L1	V0	G3 / G4	R1/R2	MSS	negative	negative	cMet positive		Negative (IRS <= 2)	Not present	negative	0	2	1	yes	no	no	A	99	0	0	1	3	51	57	2.55	2.85	0.89	0	0	0	0
385	Female	< 68	8.93634	dead	dead of tumor	Proximal stomach	Intestinal	T4a / T4b	N3(a/b)	N1 / N2 / N3/a/b	M1	IV	L1	V0	G1 / G2	R0	MSS	negative	negative	cMet negative	negative	Negative (IRS <= 2)	Present	negative	0	2	2	yes	no	yes	A	65	30	4	1	41	46	32	2.3	1.6	1.4375	1	0	0	0
386	Male	>= 68	17.9713	dead	dead of tumor	Distal stomach	Intestinal	T4a / T4b	N2	N1 / N2 / N3/a/b	M0	IIIA / IIIB / IIIC	L1	V0	G3 / G4	R0	MSS	negative	positive	cMet negative	positive	Negative (IRS <= 2)	Present	negative	1		1	no	no	no	A	100	0	0	0	0
387	Male	>= 68	13.5359	dead	dead of tumor	Distal stomach	Intestinal	T3	N3(a/b)	N1 / N2 / N3/a/b	M0	IIIA / IIIB / IIIC	L1	V0	G3 / G4	R0	MSS	negative	positive	cMet negative		Negative (IRS <= 2)	Present	negative	0	2	1	yes	no	yes		85	15	0	0	15
388	Female	< 68	26.0862	dead	dead of tumor	Distal stomach	Diffuse	T3	N1	N1 / N2 / N3/a/b	M0	IIA / IIB	L0	V0	G3 / G4	R0	MSS	negative	negative	cMet negative	negative	Negative (IRS <= 2)	Not present	negative	1		1	no	no	no		100	0	0	0	0
389	Female	>= 68	55.7536	alive	alive, or dead of other cause	Proximal stomach	Intestinal	T3	N0	N0	M0	IIA / IIB	L0	V0	G3 / G4	R0	MSS	negative		cMet negative	negative	Negative (IRS <= 2)	Present	negative	0	2	2	yes	no	yes		80	0	10	10	50	45	58	2.25	2.9	0.775862	1	0	0	0
390	Female	>= 68	6.30801	alive	alive, or dead of other cause	Proximal stomach	Unklassifiziert	T2	N1	N1 / N2 / N3/a/b	M0	IIA / IIB	L0	V0	G3 / G4	R0	MSS	positive	negative	cMet negative	negative	Positive (IRS > 2)	Present	negative	1		1	no	no	no	A	100	0	0	0	0
391	Female	< 68	5.68378	dead	dead of tumor	Distal stomach	Unklassifiziert	T1a / T1b	N3(a/b)	N1 / N2 / N3/a/b	M0	IIIA / IIIB / IIIC	L1	V1	G3 / G4	R0	MSS	negative		cMet positive	negative				0	2	2	yes	no	yes		80	10	5	5	35	69	49	3.45	2.45	1.40816	0	0	0	0
392	Male	< 68	41.6591	alive	alive, or dead of other cause	Proximal stomach	Intestinal	T1a / T1b	N0	N0	M0	IA / IB	L0	V0	G1 / G2	R0	MSS	negative	negative	cMet negative	negative	Positive (IRS > 2)	Present	positive	1		0	no	no	no		100	0	0	0	0
393	Female	>= 68	0.164271	alive	alive, or dead of other cause	Distal stomach	Diffuse	T1a / T1b	N0	N0	M0	IA / IB	L0	V0	G3 / G4	R0	MSS	negative	negative	cMet negative		Negative (IRS <= 2)	Present	negative	1		0	no	no	no		100	0	0	0	0
394	Male	>= 68	3.67967	dead	dead of tumor	Proximal stomach	Intestinal	T4a / T4b	N3(a/b)	N1 / N2 / N3/a/b	M1	IV			G3 / G4	R0	MSS	positive	negative	cMet negative	negative	Positive (IRS > 2)	Present	negative	1		2	no	no	no		100	0	0	0	0
395	Male	>= 68	2.92402	dead	dead of tumor	Proximal stomach	Unklassifiziert	T3	N2	N1 / N2 / N3/a/b	M0	IIIA / IIIB / IIIC	L1	V1	G3 / G4	R0	MSS	negative	negative	cMet positive	negative	Positive (IRS > 2)	Not present	negative	0	2	2	yes	no	yes		91	5	3	1	14
396	Female	>= 68	17.8727	dead	dead of tumor	Proximal stomach	Intestinal	T3	N3(a/b)	N1 / N2 / N3/a/b	M0	IIIA / IIIB / IIIC	L1	V1	G3 / G4	R0	MSI	negative	negative	cMet negative	negative	Positive (IRS > 2)	Not present	negative	0	2	1	yes	no	yes	A	93	2	2	3	15
397	Female	< 68	14.6858	dead	dead of tumor	Distal stomach	Diffuse	T3	N0	N0	M0	IIA / IIB	L0	V0	G3 / G4	R0	MSS	negative	positive	cMet negative	negative	Negative (IRS <= 2)	Not present	negative	1		0	no	no	no		100	0	0	0	0
398	Male	< 68	3.64682	dead	dead of tumor	Proximal stomach	Unklassifiziert	T3	N1	N1 / N2 / N3/a/b	M0	IIA / IIB	L1	V0	G3 / G4	R0	MSS	negative	negative		negative	Negative (IRS <= 2)	Not present	negative	1		1	no	no	no		100	0	0	0	0
399	Female	>= 68	0.197125	dead		Proximal stomach	Intestinal	T2	N0	N0	M0	IA / IB	L0	V0	G1 / G2	R0	MSS	negative	negative	cMet negative	negative	Negative (IRS <= 2)	Not present	positive	0	2	2	yes	no	yes		69	30	1	0	32
400	Male	>= 68	1.67556	dead		Proximal stomach	Mixed	T4a / T4b	N3(a/b)	N1 / N2 / N3/a/b	M1	IV	L1	V0	G3 / G4	R1/R2	MSS	negative	negative	cMet positive	negative	Negative (IRS <= 2)	Not present	negative	0	2	1	yes	yes	yes		80	20	0	0	20
401	Female	>= 68	40.8378	dead	alive, or dead of other cause	Distal stomach	Intestinal	T2	N1	N1 / N2 / N3/a/b	M0	IIA / IIB	L0	V0	G3 / G4	R0	MSS	negative	negative	cMet negative	negative	Negative (IRS <= 2)	Present	negative	0	2	1	yes	yes	no		99	0	0	1	3
402	Female	>= 68	38.0123	dead	dead of tumor	Distal stomach	Diffuse	T1a / T1b	N2	N1 / N2 / N3/a/b	M0	IIA / IIB	L1	V0	G3 / G4	R0	MSS	negative	negative	cMet negative		Negative (IRS <= 2)	Present	negative	0	2	1	no	no	yes		98	1	1	0	3
403	Male	>= 68				Distal stomach	Intestinal	T1a / T1b	N0	N0	M0	IA / IB	L0	V0	G1 / G2	R0	MSS	negative	negative	cMet negative		Negative (IRS <= 2)	Not present	negative	0	3	1	no	no	yes		60	10	20	10	80	63	57	3.15	2.85	1.10526	1	0	0	0
404	Male	>= 68	12.5832	dead	dead of tumor	Proximal stomach	Intestinal	T3	N3(a/b)	N1 / N2 / N3/a/b	M0	IIIA / IIIB / IIIC	L1	V0	G3 / G4	R0	MSS	negative		cMet negative	negative	Negative (IRS <= 2)	Not present	negative	1		0	no	no	no		100	0	0	0	0
405	Male	< 68	0.854209	alive	alive, or dead of other cause	Proximal stomach	Diffuse	T4a / T4b	N2	N1 / N2 / N3/a/b	M1	IV	L1	V0	G3 / G4	R1/R2	MSS	negative	negative	cMet negative		Negative (IRS <= 2)	Not present	negative	0	2	1	yes	no	yes		80	20	0	0	20
406	Male	>= 68	0.0985626	dead	dead of tumor	Distal stomach	Intestinal	T4a / T4b	N0	N0	M0	IIA / IIB	L0	V0	G3 / G4	R0	MSS	positive	negative	cMet negative	negative	Positive (IRS > 2)	Present	negative	0	2	2	no	no	yes		99	0	0	1	3
407	Female	< 68	0.295688	alive	alive, or dead of other cause	Distal stomach	Intestinal	T1a / T1b	N0	N0	M0	IA / IB	L0	V0	G1 / G2	R0	MSS	negative	negative	cMet negative	negative	Negative (IRS <= 2)	Present	negative	0	2	2	yes	no	yes		88	10	1	1	15
408	Female	>= 68	12.0903	dead	dead of tumor	Distal stomach	Diffuse	T4a / T4b	N1	N1 / N2 / N3/a/b	M0	IIIA / IIIB / IIIC	L0	V0	G3 / G4	R0	MSS	negative	negative	cMet negative	negative	Negative (IRS <= 2)	Not present	negative	1		1	no	no	no		100	0	0	0	0
409	Male					Proximal stomach	Intestinal	T2	N3(a/b)	N1 / N2 / N3/a/b	M0	IIIA / IIIB / IIIC					MSS	negative	negative	cMet negative					0	2	1	yes	no	yes		90	10	0	0	10
410	Male	>= 68	0.361396	dead	dead of tumor	Proximal stomach	Intestinal	T4a / T4b	N3(a/b)	N1 / N2 / N3/a/b	M0	IIIA / IIIB / IIIC	L1	V0	G3 / G4	R1/R2	MSS	positive		cMet positive	negative	Positive (IRS > 2)	Not present	negative	1		1	no	no	no		100	0	0	0	0
411	Male	< 68	30.653	dead	dead of tumor	Distal stomach	Diffuse	T4a / T4b	N2	N1 / N2 / N3/a/b	M1	IV	L0	V0	G3 / G4	R0	MSS	negative	negative	cMet negative	negative	Negative (IRS <= 2)	Not present	negative	0	2	1	yes	no	yes		90	2	3	5	23	125	46	6.25	2.3	2.71739	0	1	1	1
412	Female	>= 68	15.7372	dead	alive, or dead of other cause	Distal stomach	Diffuse	T3	N3(a/b)	N1 / N2 / N3/a/b	M0	IIIA / IIIB / IIIC	L1	V0	G3 / G4	R0	MSS	negative	negative	cMet negative	negative	Negative (IRS <= 2)	Present	negative	0	2	1	no	no	yes		95	5	0	0	5
413	Male	< 68	55.4579	dead		Distal stomach	Intestinal	T1a / T1b	N0	N0	M0	IA / IB	L0	V0	G1 / G2	R0	MSS	negative	negative	cMet negative					0	3	1	no	no	yes		98	0	1	1	5
414	Female	< 68	48.6242	dead		Distal stomach	Diffuse	T3	N3(a/b)	N1 / N2 / N3/a/b	M0	IIIA / IIIB / IIIC	L1	V0	G3 / G4	R0	MSS	negative	positive	cMet negative	negative	Negative (IRS <= 2)	Present	negative	1		1	no	no	no		100	0	0	0	0
415	Female	>= 68	52.0411	dead		Distal stomach	Intestinal	T2	N0	N0	M0	IA / IB	L1	V0	G3 / G4	R0	MSS	negative	negative	cMet negative	negative	Negative (IRS <= 2)	Present	negative	0	2	1	yes	no	yes		90	0	5	5	25	99	37	4.95	1.85	2.67568	1	0	1	1
416	Male	>= 68	53.0267	alive	alive, or dead of other cause	Distal stomach	Intestinal	T3	N0	N0	M0	IIA / IIB	L0	V0	G3 / G4	R0	MSS	negative	negative	cMet negative	negative	Negative (IRS <= 2)	Not present	negative	1		0	no	no	no		100	0	0	0	0
417	Male	>= 68	3.28542	dead	alive, or dead of other cause	Distal stomach	Intestinal	T4a / T4b	N3(a/b)	N1 / N2 / N3/a/b	M0	IIIA / IIIB / IIIC	L1	V0	G3 / G4	R0	MSI	negative	negative	cMet negative	negative	Negative (IRS <= 2)	Not present	negative	0	2	2	yes	no	no	A	80	20	0	0	20
418	Female	>= 68	0.62423	dead	dead of tumor	Distal stomach	Intestinal	T4a / T4b	N3(a/b)	N1 / N2 / N3/a/b	M0	IIIA / IIIB / IIIC	L1	V1	G3 / G4	R0	MSS	negative	negative	cMet negative	negative	Negative (IRS <= 2)	Present	positive	1		1	no	no	no		100	0	0	0	0
419	Male	< 68	48.7556	alive	alive, or dead of other cause	Distal stomach	Intestinal	T4a / T4b	N1	N1 / N2 / N3/a/b	M0	IIIA / IIIB / IIIC	L1	V0	G3 / G4	R0	MSS	negative	negative	cMet negative	negative	Negative (IRS <= 2)	Present	negative	0	2	0	no	no	yes		98	2	0	0	2
420	Male	< 68	16	dead	alive, or dead of other cause	Distal stomach	Unklassifiziert	T4a / T4b	N3(a/b)	N1 / N2 / N3/a/b	M0	IIIA / IIIB / IIIC	L1	V0	G3 / G4	R0	MSS	negative	positive	cMet positive	negative	Negative (IRS <= 2)	Present	negative	0	2	1	yes	no	yes		88	5	5	2	21
421	Female	< 68	59.3676	dead	dead of tumor	Proximal stomach	Intestinal	T3	N3(a/b)	N1 / N2 / N3/a/b	M0	IIIA / IIIB / IIIC	L1	V0	G3 / G4	R0	MSS	negative	negative	cMet negative	negative	Negative (IRS <= 2)	Present	negative	0	3	1	no	no	yes		95	5	0	0	5
422	Male					Distal stomach	Intestinal	T3	N0	N0	M0	IIA / IIB					MSS	negative		cMet negative					0	2	0	yes	no	yes	A	99	1	0	0	1
423	Female	< 68	14.9815	dead	dead of tumor	Distal stomach	Diffuse	T3	N1	N1 / N2 / N3/a/b	M1	IV		V0	G3 / G4	R1/R2	MSS	negative	negative	cMet negative	negative	Negative (IRS <= 2)	Not present	negative	1		0	no	no	no		100	0	0	0	0
424	Male	>= 68	18.4312	dead	dead of tumor	Proximal stomach	Intestinal	T3	N0	N0	M0	IIA / IIB	L0	V0	G1 / G2	R0	MSS	negative		cMet negative	negative	Negative (IRS <= 2)	Not present	negative	1		0	no	no	no	A	100	0	0	0	0
425	Male	< 68	7.95072	dead	dead of tumor	Distal stomach	Unklassifiziert	T3	N3(a/b)	N1 / N2 / N3/a/b	M1	IV	L1	V0	G1 / G2	R0	MSS	negative	negative		negative				0	2	1	no	no	yes	A	99	1	0	0	1
426	Female	< 68	40.4764	alive	alive, or dead of other cause	Distal stomach	Unklassifiziert	T4a / T4b	N0	N0	M0	IIA / IIB	L1	V1	G3 / G4	R1/R2	MSS	negative	negative	cMet negative	negative				0	3	0	no	no	yes	A	95	0	1	4	14	422	49	21.1	2.45	8.61224	0	1	1	1
427	Male	< 68	2.59548	dead	dead of tumor		Intestinal	T4a / T4b	N2	N1 / N2 / N3/a/b	M0	IIIA / IIIB / IIIC			G3 / G4		MSS	negative		cMet negative					1		1	no	no	no		100	0	0	0	0
428	Male					Proximal stomach	Intestinal	T3	N1	N1 / N2 / N3/a/b	M0	IIA / IIB			G1 / G2		MSS	negative		cMet negative					0	2	0	yes	no	yes		99	0	1	0	2
429	Male	>= 68	9.36345	dead	dead of tumor	Distal stomach	Diffuse	T4a / T4b	N3(a/b)	N1 / N2 / N3/a/b	M0	IIIA / IIIB / IIIC	L1	V1	G3 / G4	R0	MSS	negative	negative	cMet negative	negative	Negative (IRS <= 2)	Not present	negative	1		0	no	no	no		100	0	0	0	0
430	Female	>= 68	0.131417	alive	alive, or dead of other cause	Distal stomach	Diffuse	T1a / T1b	N0	N0	M0	IA / IB	L0	V0	G3 / G4	R0	MSS	negative	negative	cMet negative	negative	Negative (IRS <= 2)	Not present	negative	1		0	no	no	no		100	0	0	0	0
431	Female	>= 68	3.31828	dead	alive, or dead of other cause	Proximal stomach	Intestinal	T4a / T4b	N3(a/b)	N1 / N2 / N3/a/b	M1	IV	L1	V0	G3 / G4	R0	MSS	negative	negative	cMet negative	negative	Negative (IRS <= 2)	Not present	negative	0	1	2	yes	no	yes		85	5	5	5	30	46	38	2.3	1.9	1.21053	0	0	0	0
432	Male	< 68	9.49487	dead	dead of tumor	Distal stomach	Diffuse	T4a / T4b	N3(a/b)	N1 / N2 / N3/a/b	M0	IIIA / IIIB / IIIC	L0	V0	G3 / G4	R1/R2	MSS	negative	negative	cMet negative	negative	Negative (IRS <= 2)	Not present	negative	1		1	no	no	no		100	0	0	0	0
433	Female	< 68				Distal stomach	Diffuse	T2	N1	N1 / N2 / N3/a/b	M0	IIA / IIB	L1	V0	G3 / G4	R0	MSS	negative	positive	cMet negative	negative	Negative (IRS <= 2)	Not present	negative	0	2	1	yes	yes	no		30	70	0	0	70	193	38	9.65	1.9	5.08	0	1	1	1
434	Male	>= 68	2.56263	dead	dead of tumor	Distal stomach	Intestinal	T4a / T4b	N3(a/b)	N1 / N2 / N3/a/b	M0	IIIA / IIIB / IIIC	L1	V0	G3 / G4	R0	MSS	positive	negative	cMet negative	negative	Positive (IRS > 2)	Not present	negative	0	2	2	yes	no	yes		70	10	10	10	60	38	34	1.9	1.7	1.11765	0	0	0	0
435	Female	< 68	21.9466	dead		Proximal stomach	Diffuse	T2	N1	N1 / N2 / N3/a/b	M0	IIA / IIB	L0	V0	G1 / G2	R0	MSS	negative	negative	cMet negative	negative	Negative (IRS <= 2)	Not present	negative	0	2	1	yes	no	no		90	10	0	0	10
436	Male	< 68					Intestinal	T1a / T1b	N0	N0	M0	IA / IB			G1 / G2		MSS	negative	negative	cMet negative					1		1	no	no	no		100	0	0	0	0
437	Female	>= 68	5.61807	dead	dead of tumor	Proximal stomach	Diffuse	T3	N3(a/b)	N1 / N2 / N3/a/b	M1	IV	L1	V0	G3 / G4	R0	MSS	negative	negative	cMet negative		Negative (IRS <= 2)	Not present	negative	1		0	no	no	no		100	0	0	0	0
438	Male	< 68				Distal stomach	Intestinal	T1a / T1b	N0	N0	M0	IA / IB	L0	V0	G1 / G2	R0	MSS	negative	negative	cMet negative	negative	Negative (IRS <= 2)	Present	negative	1		0	no	no	no	A	100	0	0	0	0
439	Male	< 68	30.7844	alive	alive, or dead of other cause	Proximal stomach	Intestinal	T1a / T1b	N0	N0	M0	IA / IB	L0	V0	G3 / G4	R0	MSS	negative	negative	cMet positive	positive	Negative (IRS <= 2)	Not present	negative	1		0	no	no	no		100	0	0	0	0
440	Male	>= 68	8.83778	alive	alive, or dead of other cause	Distal stomach	Unklassifiziert	T3	N3(a/b)	N1 / N2 / N3/a/b	M0	IIIA / IIIB / IIIC	L1	V0	G3 / G4	R0	MSI	negative		cMet negative	negative	Positive (IRS > 2)	Present	negative	0	2	2	yes	no	yes		50	40	10	0	60
441	Male	>= 68	3.35113	dead	dead of tumor	Distal stomach	Intestinal	T4a / T4b	N3(a/b)	N1 / N2 / N3/a/b	M0	IIIA / IIIB / IIIC	L1	V0	G3 / G4	R1/R2	MSS	negative	negative	cMet negative	negative	Negative (IRS <= 2)	Present	positive	0	2	1	yes	yes	no		70	30	0	0	30
442	Male	< 68	45.6016	alive	alive, or dead of other cause	Proximal stomach	Unklassifiziert	T3	N1	N1 / N2 / N3/a/b	M0	IIA / IIB	L1	V0	G3 / G4	R0	MSS	negative	negative	cMet negative	negative	Positive (IRS > 2)	Present	negative	0	3	1	no	no	yes		98	0	1	1	5
443	Female	>= 68	16.5914	dead	dead of tumor	Proximal stomach	Intestinal	T3	N1	N1 / N2 / N3/a/b	M0	IIA / IIB	L1	V0	G3 / G4	R0	MSS	negative		cMet negative	negative	Negative (IRS <= 2)	Not present	negative	1		0	no	no	no		100	0	0	0	0
444	Female	>= 68	4.50103	dead	dead of tumor	Proximal stomach	Mixed	T4a / T4b	N3(a/b)	N1 / N2 / N3/a/b	M1	IV	L1	V1	G3 / G4	R0	MSS	negative	negative	cMet negative	negative	Negative (IRS <= 2)	Not present	negative	0	2	0	yes	no	no		98	2	0	0	2
445	Female	< 68	21.7166	dead		Distal stomach	Diffuse	T2	N3(a/b)	N1 / N2 / N3/a/b	M0	IIIA / IIIB / IIIC	L0	V0	G3 / G4	R0	MSS	negative	negative	cMet negative	negative	Negative (IRS <= 2)	Present	negative	1		1	no	no	no		100	0	0	0	0
446	Male	>= 68	22.3737	dead		Distal stomach	Intestinal	T3	N1	N1 / N2 / N3/a/b	M0	IIA / IIB	L1	V0	G1 / G2	R0	MSS	negative	negative	cMet negative	negative	Negative (IRS <= 2)	Present	negative	1		1	no	no	no		100	0	0	0	0
447	Male	>= 68	38.1109	alive	alive, or dead of other cause	Distal stomach	Intestinal	T2	N0	N0	M0	IA / IB	L0	V0	G1 / G2	R0	MSI	negative	positive	cMet negative	negative	Negative (IRS <= 2)	Present	negative	1		1	no	no	no		100	0	0	0	0
448	Female	< 68	36.9938	alive	alive, or dead of other cause	Distal stomach	Intestinal	T2	N0	N0	M0	IA / IB	L0	V0	G1 / G2	R0	MSI	negative	negative	cMet negative	negative	Positive (IRS > 2)	Present	negative	0	2	1	yes	no	no		98	2	0	0	2
449	Male	< 68	8.1807	dead		Distal stomach	Diffuse	T4a / T4b	N3(a/b)	N1 / N2 / N3/a/b	M0	IIIA / IIIB / IIIC	L0	V0	G3 / G4	R0	MSS	negative	negative	cMet negative	negative	Negative (IRS <= 2)	Not present	negative	1		1	no	no	no		100	0	0	0	0
450	Male	< 68	55.8522	dead	dead of tumor	Distal stomach	Intestinal	T4a / T4b	N0	N0	M0	IIA / IIB	L1	V1	G3 / G4	R0	MSS	negative	negative	cMet negative	negative	Negative (IRS <= 2)	Not present	negative	1		2	no	no	no		100	0	0	0	0
451	Female	>= 68	25.5934	alive	alive, or dead of other cause	Distal stomach	Intestinal	T1a / T1b	N0	N0	M0	IA / IB	L0	V0	G1 / G2	R0	MSI	negative	negative	cMet negative		Negative (IRS <= 2)	Not present	negative	0	3	0	no	no	yes		98	2	0	0	2
452	Female	>= 68	0.689938	alive	alive, or dead of other cause	Distal stomach	Diffuse	T1a / T1b	N0	N0	M0	IA / IB	L0	V0	G3 / G4	R0			negative	cMet negative	negative	Negative (IRS <= 2)	Not present	negative	1		0	no	no	no		100	0	0	0	0
453	Male	< 68	5.68378	dead	dead of tumor	Proximal stomach	Diffuse	T4a / T4b	N3(a/b)	N1 / N2 / N3/a/b	M1	IV	L1	V0	G3 / G4	R0		negative		cMet positive	negative	Negative (IRS <= 2)	Not present	negative	0	2	1	yes	no	yes		97	1	1	1	6	471	43	23.55	2.15	10.95	0	1	1	1
454	Male	< 68	24.6407	dead	dead of tumor	Distal stomach	Intestinal	T3	N2	N1 / N2 / N3/a/b	M0	IIIA / IIIB / IIIC	L1	V0	G1 / G2	R0	MSS	negative	negative	cMet negative	negative	Negative (IRS <= 2)	Present	negative	0	2	2	yes	yes	no		40	60	0	0	60
455	Male	< 68	6.76797	dead	dead of tumor		Diffuse	T3	N3(a/b)	N1 / N2 / N3/a/b	M1	IV			G3 / G4		MSS	negative		cMet negative		Negative (IRS <= 2)	Present	negative	1		0	no	no	no		100	0	0	0	0
456	Female	>= 68	20.1396	dead	dead of tumor	Distal stomach	Diffuse	T2	N1	N1 / N2 / N3/a/b	M0	IIA / IIB	L0	V0	G3 / G4	R0	MSS	negative	negative	cMet negative	negative	Negative (IRS <= 2)	Not present	negative	1		1	no	no	no		100	0	0	0	0
457	Female	>= 68	8.24641	dead		Distal stomach	Intestinal	T3	N1	N1 / N2 / N3/a/b	M0	IIA / IIB	L0	V0	G1 / G2	R0	MSS	negative		cMet negative	negative	Negative (IRS <= 2)	Present	negative	0	2	0	yes	no	yes		95	1	2	2	11
458	Female	>= 68	0.164271	dead	alive, or dead of other cause	Distal stomach	Intestinal	T4a / T4b	N2	N1 / N2 / N3/a/b	M0	IIIA / IIIB / IIIC	L0	V0	G1 / G2	R0		negative	negative	cMet negative	negative	Negative (IRS <= 2)	Present	negative	0	3	0	no	yes	yes		98	0	1	1	5
459	Male	>= 68	17.347	dead		Distal stomach	Mixed	T4a / T4b	N2	N1 / N2 / N3/a/b	M0	IIIA / IIIB / IIIC	L0	V0	G3 / G4	R1/R2	MSS	negative	negative	cMet positive	negative	Positive (IRS > 2)	Present	negative	0	3	0	yes	no	yes		99	0	0	1	3
460	Male	>= 68	29.8645	dead	dead of tumor	Proximal stomach	Intestinal	T3	N3(a/b)	N1 / N2 / N3/a/b	M0	IIIA / IIIB / IIIC	L1	V0	G1 / G2	R0	MSS	negative	negative	cMet negative	negative	Negative (IRS <= 2)	Not present	negative	1		1	no	no	no	A	100	0	0	0	0
461	Female	< 68	10.3819	alive	alive, or dead of other cause	Distal stomach	Diffuse	T2	N2	N1 / N2 / N3/a/b	M0	IIA / IIB	L0	V0	G3 / G4	R0	MSS	negative		cMet negative	negative	Positive (IRS > 2)	Present	positive	1		1	no	no	no		100	0	0	0	0
462	Male	< 68	7.26078	dead	dead of tumor	Proximal stomach	Intestinal	T4a / T4b	N2	N1 / N2 / N3/a/b	M0	IIIA / IIIB / IIIC	L1	V0	G3 / G4	R0	MSS	negative	negative	cMet positive	negative	Positive (IRS > 2)	Present	positive	1		0	no	no	no		100	0	0	0	0
463	Male	< 68	21.5524	alive	alive, or dead of other cause	Distal stomach	Intestinal	T3	N3(a/b)	N1 / N2 / N3/a/b	M0	IIIA / IIIB / IIIC	L0	V1	G1 / G2	R0	MSS	negative	negative	cMet negative	negative	Negative (IRS <= 2)	Not present	negative	0	2	2	yes	no	yes		60	30	9	1	51
464	Female	>= 68	26.4805	dead	dead of tumor	Distal stomach	Intestinal	T1a / T1b	N0	N0	M0	IA / IB	L1	V0	G3 / G4	R0	MSS	positive	negative	cMet negative	negative	Positive (IRS > 2)	Present	negative	1		0	no	no	no		100	0	0	0	0
465	Female	< 68	20.731	alive	alive, or dead of other cause	Distal stomach	Diffuse	T1a / T1b	N0	N0	M0	IA / IB	L0	V0	G1 / G2	R0	MSS	negative		cMet negative	negative	Negative (IRS <= 2)	Not present	negative	1		1	no	no	no		100	0	0	0	0
466	Male	< 68	10.3819	alive	alive, or dead of other cause	Distal stomach	Mixed	T4a / T4b	N3(a/b)	N1 / N2 / N3/a/b	M0	IIIA / IIIB / IIIC	L1	V0	G3 / G4	R0	MSS	negative	negative	cMet negative	negative	Negative (IRS <= 2)	Present	negative	0	2	0	no	no	yes	A	85	15	0	0	15
467	Male	>= 68	6.11088	dead	dead of tumor	Distal stomach	Intestinal	T2	N2	N1 / N2 / N3/a/b	M0	IIA / IIB	L1	V0	G3 / G4	R0	MSS	negative	negative	cMet positive	negative				1		1	no	no	no		100	0	0	0	0
468	Male	>= 68	11.1376	dead		Distal stomach	Diffuse	T4a / T4b	N3(a/b)	N1 / N2 / N3/a/b	M0	IIIA / IIIB / IIIC	L1	V0	G3 / G4	R0	MSS	negative	negative	cMet negative	negative	Negative (IRS <= 2)	Present	negative	1		1	no	no	no		100	0	0	0	0
469	Male	>= 68	1.31417	dead	dead of tumor	Distal stomach	Unklassifiziert	T3	N3(a/b)	N1 / N2 / N3/a/b	M0	IIIA / IIIB / IIIC	L1	V1	G3 / G4	R0	MSS	negative	negative	cMet negative	negative	Negative (IRS <= 2)	Not present	negative	1		0	no	no	no		100	0	0	0	0
470	Male	>= 68	16	dead		Distal stomach	Intestinal	T1a / T1b	N2	N1 / N2 / N3/a/b	M0	IIA / IIB	L1	V0	G3 / G4	R0	MSS	negative	negative	cMet negative	negative	Negative (IRS <= 2)	Not present	negative	0	3	1	yes	no	yes		97	1	1	1	6
471	Male	>= 68	3.12115	dead	dead of tumor	Distal stomach	Unklassifiziert	T3	N3(a/b)	N1 / N2 / N3/a/b	M1	IV	L1	V0	G3 / G4	R1/R2	MSS	negative	positive	cMet positive	negative	Negative (IRS <= 2)	Present	negative	0	3	2	yes	no	yes		44	35	20	1	78
472	Male	>= 68	12.5832	alive	alive, or dead of other cause	Distal stomach	Intestinal	T1a / T1b	N0	N0	M0	IA / IB	L0	V0	G1 / G2	R0	MSS	negative	negative	cMet negative	negative	Negative (IRS <= 2)	Present	negative	0	3	0	no	no	yes		98	0	1	1	5
473	Male	>= 68	5.78234	dead		Distal stomach	Unklassifiziert	T3	N3(a/b)	N1 / N2 / N3/a/b	M1	IV	L1	V1	G3 / G4	R0	MSS	negative	positive	cMet negative	negative	Negative (IRS <= 2)	Not present	positive	1		0	no	no	no		100	0	0	0	0
474	Male	< 68	13.7002	dead		Distal stomach	Mixed	T2	N3(a/b)	N1 / N2 / N3/a/b	M0	IIIA / IIIB / IIIC	L1	V1	G3 / G4	R0	MSS	negative	negative	cMet negative	negative	Positive (IRS > 2)	Present	negative	0	3	0	yes	yes	yes		96	2	1	1	7
475	Male	>= 68				Distal stomach	Intestinal	T3	N2	N1 / N2 / N3/a/b	M0	IIIA / IIIB / IIIC	L1	V0	G3 / G4	R0	MSS	negative	negative	cMet positive	negative	Negative (IRS <= 2)	Present	negative	0	3	0	no	no	yes	A	98	0	1	1	5
476	Female	< 68	16.6899	dead		Distal stomach	Intestinal	T3	N3(a/b)	N1 / N2 / N3/a/b	M1	IV	L1	V0	G3 / G4	R0	MSS	negative	negative	cMet negative	negative	Negative (IRS <= 2)	Present		1		1	no	no	no		100	0	0	0	0
477	Male	>= 68	26.2177	alive	alive, or dead of other cause	Distal stomach	Mixed	T3	N0	N0	M0	IIA / IIB	L1	V0	G3 / G4	R0	MSS	negative	negative	cMet negative	negative	Negative (IRS <= 2)	Not present	negative	0	2	2	yes	yes	yes	A	69	20	10	1	43
478	Male	< 68	6.73511	dead	dead of tumor	Proximal stomach	Mixed	T4a / T4b	N3(a/b)	N1 / N2 / N3/a/b	M0	IIIA / IIIB / IIIC	L1	V0	G3 / G4	R1/R2	MSS	negative	negative	cMet negative	negative	Negative (IRS <= 2)	Present	negative	0	3	0	yes	yes	yes		97	1	1	1	6
479	Male	>= 68	11.0062	dead		Proximal stomach	Intestinal	T3	N3(a/b)	N1 / N2 / N3/a/b	M1	IV	L1	V0	G3 / G4	R0		negative	negative	cMet negative	negative	Negative (IRS <= 2)	Present	negative	0	2	0	yes	no	yes		90	5	5	0	15
480	Male	< 68	19.7125	alive	alive, or dead of other cause	Distal stomach	Diffuse	T1a / T1b	N1	N1 / N2 / N3/a/b	M0	IA / IB	L0	V0	G3 / G4	R0	MSS	negative	negative	cMet negative	negative	Negative (IRS <= 2)	Not present	negative	1		1	no	no	no		100	0	0	0	0
481	Female	>= 68	0.229979	dead	dead of tumor	Distal stomach	Unklassifiziert	T3	N1	N1 / N2 / N3/a/b	M0	IIA / IIB	L0	V0	G3 / G4	R0	MSS	negative	negative	cMet negative	negative	Negative (IRS <= 2)	Not present	negative	1		0	no	no	no		100	0	0	0	0
482	Male	< 68	22.3409	alive	alive, or dead of other cause	Distal stomach	Intestinal	T2	N0	N0	M0	IA / IB	L1	V0	G1 / G2	R0	MSS	negative	negative	cMet negative	positive	Positive (IRS > 2)	Present	negative	0	2	2	yes	no	no		78	20	2	0	24
483	Male	< 68	0.0657084	dead	dead of tumor	Distal stomach	Diffuse	T3	N1	N1 / N2 / N3/a/b	M0	IIA / IIB	L0	V0	G3 / G4	R1/R2	MSS	negative	negative	cMet negative	negative	Negative (IRS <= 2)	Present	negative	1		0	no	no	no		100	0	0	0	0
484	Male	>= 68	0.197125	alive	alive, or dead of other cause	Distal stomach	Intestinal	T2	N0	N0	M0	IA / IB	L0	V0	G1 / G2	R0	MSI	negative	negative	cMet negative	positive	Negative (IRS <= 2)	Present	negative	0	3	1	no	no	yes		75	5	5	15	60	109	64	5.45	3.2	1.70312	0	0	0	1
485	Female					Distal stomach	Diffuse	T1a / T1b	N3(a/b)	N1 / N2 / N3/a/b	M0	IIA / IIB			G3 / G4				negative						1		0	no	no	no		100	0	0	0	0
486	Male	>= 68	14.2587	alive	alive, or dead of other cause	Distal stomach	Diffuse	T4a / T4b	N0	N0	M0	IIA / IIB	L0	V0	G3 / G4	R1/R2	MSS	negative	negative	cMet negative	negative	Negative (IRS <= 2)	Present	negative	1		0	no	no	no		100	0	0	0	0
487	Male	>= 68	3.12115	dead	dead of tumor	Distal stomach	Mixed	T3	N2	N1 / N2 / N3/a/b	M0	IIIA / IIIB / IIIC	L0	V0	G3 / G4	R0	MSS	negative	negative	cMet negative	negative	Negative (IRS <= 2)	Not present	negative	1		0	no	no	no		100	0	0	0	0
488	Male	< 68	5.4538	alive	alive, or dead of other cause	Proximal stomach	Intestinal	T1a / T1b	N0	N0	M0	IA / IB	L0	V0	G1 / G2	R0	MSS	negative	negative	cMet negative	positive	Negative (IRS <= 2)	Present	negative	0	3	0	yes	yes	yes	A	97	1	1	1	6
489	Female	< 68	16.6899	dead	dead of tumor	Distal stomach	Diffuse	T3	N3(a/b)	N1 / N2 / N3/a/b	M0	IIIA / IIIB / IIIC	L1	V0	G3 / G4	R0	MSS	negative	negative	cMet negative	negative	Negative (IRS <= 2)	Present	negative	1		0	no	no	no		100	0	0	0	0
490	Female	>= 68	40.5749	dead	dead of tumor	Distal stomach	Intestinal	T3	N1	N1 / N2 / N3/a/b	M0	IIA / IIB	L0	V0	G3 / G4	R0	MSS	negative	negative	cMet negative	negative	Negative (IRS <= 2)	Not present	negative	1		0	no	no	no		100	0	0	0	0
491	Male	>= 68	11.8604	dead		Distal stomach	Intestinal	T1a / T1b	N0	N0	M0	IA / IB	L0	V0	G3 / G4	R0	MSS	negative	negative	cMet negative	negative	Negative (IRS <= 2)	Not present	negative	0	3	1	yes	no	yes	A	96	0	2	2	10
492	Male	< 68	27.729	dead	dead of tumor	Proximal stomach	Intestinal	T3	N0	N0	M0	IIA / IIB	L0	V0	G1 / G2	R0	MSS	negative	negative	cMet negative	negative			negative	0	3	0	no	no	yes		85	5	10	0	25
493	Female	>= 68	18.5626	alive	alive, or dead of other cause	Distal stomach	Intestinal	T3	N0	N0	M0	IIA / IIB	L0	V1	G3 / G4	R0	MSS	negative		cMet negative	negative	Negative (IRS <= 2)	Present	negative	0	3	0	no	no	yes	A	99	0	1	0	2
