# Supplementary material for: FGFR2 overexpression and compromised survival in diffuse-type gastric cancer in a large central European cohort
Source: PLoS One. 2022 Feb 15;17(2):e0264011. doi: 10.1371/journal.pone.0264011 (PMC8846517; doi:10.1371/journal.pone.0264011)
Supplement: S2 Table — (XLSX) [file pone.0264011.s002.xlsx]

## Sheet: S2 Table
S2 Table. Association of clinicopathological patient characteristics of diffuse-type gastric cancer differentiated by cellular localization of FGFR2-immunostaining
localization of IHC staining		cytoplasmic			nuclear			membraneous
		neg.	pos	p	neg.	pos.	p	neg.	pos.	p
Gender	F	4	17	.703	18	3	.613	12	9	.210
	M	5	12		16	1		6	11
Age	<68	5	18	.705	20	3	.651	10	13	.745
	>68	4	10		13	1		7	7
Location	Proximal	0	4	.554	4	0	1.00	2	2	1.00
	Distal	9	25		30	4		16	18
T-Category	1	1	0	.548	1	0	1.00	0	1	.219
	2	3	4		3	1		3	1
	3	11	14		13	1		9	5
	4	15	19		17	2		6	13
N-Category	0	2	4	.393	6	0	1.00	4	2	.887
	1	1	3		2	2		2	2
	2	3	7		10	0		2	8
	3	3	15		16	2		10	8
M-Category	0	7	18	.456	22	3	1.00	14	11	.182
	1	2	11		12	1		4	9
UICC-Stage	1	0	1	.231	1	0	1.00	1	0	.215
	2	4	3		6	1		3	4
	3	3	14		15	2		10	7
	4	2	10		11	1		3	9
L-Category	0	5	5	.079	9	1	1.00	3	7	.456
	1	4	22		23	3		13	13
V-Category	0	9	26	1.00	31	4	1.00	15	20	.444
	1	0	1		1	0		1	0
Grade	1/2	0	2	1.00	2	0	1.00	2	0	.218
	3/4	9	27		32	4		16	20
R-Status	0	8	22	.656	26	4	.570	15	15	.416
	1/2	1	6		7	0		2	5
MSI	Stable	9	28	nc	33	4	nc	18	19	nc
	Instable	0	0		0	0		0	0
EBV	neg.	8	29	.237	33	4	1.00	18	19	1.00
	pos.	1	0		1	0		0	1
H. pylori	neg.	4	20	.571	22	2	.169	14	10	1.00
	pos.	2	4		4	2		3	3
MET-status	neg.	8	24	1.00	28	4	.597	14	18	.395
	pos.	5	1		6	0		4	2
HER2-status	neg.	8	21	.550	26	3	.420	14	15	1.00
	pos.	0	4		3	1		2	2
PD-L1 in tumor cells	neg.	9	24	.558	29	4	1.00	15	18	1.00
	pos.	0	3		3	0		1	2
PD-1 in TIL	No	6	16	1.00	19	3	.643	9	13	.734
	Pers.	3	11		13	1		7	7
VISTA	neg.	9	25	1.00	30	4	1.00	15	19	1.00
	pos.	0	2		2	0		1	1
nc: not calculable.
