# Supplementary material for: FGFR2 overexpression and compromised survival in diffuse-type gastric cancer in a large central European cohort
Source: PLoS One. 2022 Feb 15;17(2):e0264011. doi: 10.1371/journal.pone.0264011 (PMC8846517; doi:10.1371/journal.pone.0264011)
Supplement: S3 Table — (XLSX) [file pone.0264011.s003.xlsx]

## Sheet: S3 Table
S3 Table. Association of pL-category and pM-category in patients with diffuse-type gastric cancer
Categorys		pL-category
		L0	L1	p
pM-category	M0	8	16	.293
	M1	2	10
