# Supplementary material for: FGFR2 overexpression and compromised survival in diffuse-type gastric cancer in a large central European cohort
Source: PLoS One. 2022 Feb 15;17(2):e0264011. doi: 10.1371/journal.pone.0264011 (PMC8846517; doi:10.1371/journal.pone.0264011)
Supplement: S4 Table — (XLSX) [file pone.0264011.s004.xlsx]

## Sheet: S4 Table
S4 Table. Occurrence of diffuse and intestinal tumor types regarding FGFR2 expression und studies investigated by Kim et al. [28]
Studies	n (Overall)	n (diffuse type / undifferentiated)	n (intestinal type / differentiated)	n (other type)
Toyokawa, Yashiro, & Hirakawa, 2009	136	89	47	0
Murase et al., 2014	222	116	106	0
Matsunobu et al., 2006	126	62	64	0
Hattori et al., 1996	49	38	11	0
Han, Kim, Lee, & Kim, 2015	362	141	175	46
Nagatsuma et al., 2015	950	453	497	0
Ahn et al., 2016	1974	1251	673	50
Jia et al., 2016	143	56	80	7
Tokunaga et al., 2016	176	51	125	0
Hosoda et al., 2018	172	58	109	5
Summe	4310	2315	1887	108
Percent		0.537123	0.437819	0.025058
Schrumpf et al.	491	154	255	82
Percent		0.313646	0.519348	0.167006
